# Supplementary material for: Novel proteomics biomarkers of recurrent pregnancy loss reflect the dysregulation of immune interactions at the maternal-fetal interface
Source: Front Immunol. 2025 Aug 28;16:1621168. doi: 10.3389/fimmu.2025.1621168 (PMC12422913; doi:10.3389/fimmu.2025.1621168)
Supplement: Supplementary file 1 [file Table1.xlsx]

## Sheet: Sheet1
PPE Genes
ADAM12
ADGRG6
BMP1
CD59
CDH5
CGB1;CGB3
CSH1;CSH2
EGFR
F13A1
FBLN1
FN1
IGFBP1
IGFBP3
PAPPA
PRG2
PSG1
PSG11
PSG2
PSG3
PSG4
PSG5
PSG6
PSG7
PSG8
PSG9
TIMP2
TUSC3
