# Supplementary material for: Novel proteomics biomarkers of recurrent pregnancy loss reflect the dysregulation of immune interactions at the maternal-fetal interface
Source: Front Immunol. 2025 Aug 28;16:1621168. doi: 10.3389/fimmu.2025.1621168 (PMC12422913; doi:10.3389/fimmu.2025.1621168)
Supplement: Supplementary file 2 [file Table2.xlsx]

## Sheet: Control_GW9-13vsGW6-9
Comparison (group1/group2)	Uniprot ID	Genes	Protein Names	Protein Descriptions	AVG Log2 Ratio	Absolute AVG Log2 Ratio	P value	Q value	# of Ratios	% Change	Ratio	GO Cellular Component	GO Molecular Function	GO Biological Process	Placenta-specific
Control-GW-9-13 / Control-GW-6-9	P02751	FN1	FINC_HUMAN	Fibronectin	-0.909232	0.909232	7.81829e-60	6.19208e-57	2937	-46.7531	0.532469	extracellular region,fibrinogen complex,proteinaceous extracellular matrix,basal lamina,extracellular space,endoplasmic reticulum lumen,endoplasmic reticulum-Golgi intermediate compartment,apical plasma membrane,extracellular matrix,platelet alpha granule lumen,extracellular exosome,blood microparticle	protease binding,receptor binding,integrin binding,protein binding,collagen binding,protein C-terminus binding,heparin binding,peptidase activator activity,enzyme binding,identical protein binding,chaperone binding,disordered domain specific binding	angiogenesis,regulation of protein phosphorylation,platelet degranulation,acute-phase response,cell-substrate junction assembly,cell adhesion,calcium-independent cell-matrix adhesion,positive regulation of cell proliferation,regulation of cell shape,response to wounding,positive regulation of gene expression,positive regulation of peptidase activity,peptide cross-linking,extracellular matrix disa…	x
Control-GW-9-13 / Control-GW-6-9	P20742	PZP	PZP_HUMAN	Pregnancy zone protein	1.89778	1.89778	6.7732e-48	2.29902e-45	1749	272.64	3.7264	extracellular region,extracellular exosome,blood microparticle	endopeptidase inhibitor activity,serine-type endopeptidase inhibitor activity	female pregnancy,negative regulation of endopeptidase activity
Control-GW-9-13 / Control-GW-6-9	Q13219	PAPPA	PAPP1_HUMAN	Pappalysin-1	2.42639	2.42639	3.39809e-25	4.2494e-23	671	437.546	5.37546	extracellular region,extracellular space	metalloendopeptidase activity,metallopeptidase activity,zinc ion binding	proteolysis,female pregnancy,response to follicle-stimulating hormone,cellular protein metabolic process,response to glucocorticoid	x
Control-GW-9-13 / Control-GW-6-9	P13727	PRG2	PRG2_HUMAN	Bone marrow proteoglycan	1.56222	1.56222	3.36099e-21	2.41991e-19	187	195.309	2.95309	extracellular region,transport vesicle,extracellular exosome,ficolin-1-rich granule lumen	heparin binding,carbohydrate binding	defense response to nematode,negative regulation of interleukin-10 production,positive regulation of interleukin-4 production,regulation of cytokine biosynthetic process,defense response to bacterium,neutrophil degranulation	x
Control-GW-9-13 / Control-GW-6-9	P07996	THBS1	TSP1_HUMAN	Thrombospondin-1	-1.11828	1.11828	1.10909e-18	6.27429e-17	770	-53.9356	0.460644	extracellular region,fibrinogen complex,extracellular space,endoplasmic reticulum,endoplasmic reticulum lumen,external side of plasma membrane,cell surface,sarcoplasmic reticulum,secretory granule,extracellular matrix,platelet alpha granule,platelet alpha granule lumen,extracellular exosome	phosphatidylserine binding,fibronectin binding,integrin binding,calcium ion binding,protein binding,heparin binding,fibroblast growth factor binding,low-density lipoprotein particle binding,identical protein binding,laminin binding,proteoglycan binding,transforming growth factor beta binding,fibrinogen binding,collagen V binding	activation of MAPK activity,response to hypoxia,negative regulation of endothelial cell proliferation,negative regulation of cell-matrix adhesion,sprouting angiogenesis,chronic inflammatory response,platelet degranulation,negative regulation of antigen processing and presentation of peptide or polysaccharide antigen via MHC class II,negative regulation of dendritic cell antigen processing and pre…
Control-GW-9-13 / Control-GW-6-9	Q15113	PCOLCE	PCOC1_HUMAN	Procollagen C-endopeptidase enhancer 1	-0.640894	0.640894	3.2183e-17	1.62695e-15	242	-35.8684	0.641316	extracellular space,extracellular exosome,extracellular matrix	protein binding,collagen binding,heparin binding,peptidase activator activity	proteolysis,multicellular organism development,positive regulation of peptidase activity,cellular response to leukemia inhibitory factor
Control-GW-9-13 / Control-GW-6-9	Q00887	PSG9	PSG9_HUMAN	Pregnancy-specific beta-1-glycoprotein 9	1.25861	1.25861	1.73583e-15	7.11091e-14	352	139.265	2.39265	extracellular region		female pregnancy	x
Control-GW-9-13 / Control-GW-6-9	Q16610	ECM1	ECM1_HUMAN	Extracellular matrix protein 1	-0.689588	0.689588	2.49551e-15	9.8822e-14	638	-37.9969	0.620031	extracellular region,proteinaceous extracellular matrix,extracellular matrix,platelet dense granule lumen,extracellular exosome	protease binding,signal transducer activity,interleukin-2 receptor binding,protein binding,protein C-terminus binding,enzyme binding,laminin binding	ossification,angiogenesis,positive regulation of endothelial cell proliferation,negative regulation of cytokine-mediated signaling pathway,platelet degranulation,regulation of type 2 immune response,regulation of transcription from RNA polymerase II promoter,inflammatory response,signal transduction,negative regulation of peptidase activity,negative regulation of bone mineralization,biomineral ti…
Control-GW-9-13 / Control-GW-6-9	P11464	PSG1	PSG1_HUMAN	Pregnancy-specific beta-1-glycoprotein 1	1.56317	1.56317	6.25428e-13	1.79038e-11	297	195.502	2.95502	extracellular region	protein binding	female pregnancy,leukocyte migration	x
Control-GW-9-13 / Control-GW-6-9	O43184	ADAM12	ADA12_HUMAN	Disintegrin and metalloproteinase domain-containing protein 12	0.987513	0.987513	7.4855e-11	1.64681e-09	341	98.2764	1.98276	extracellular space,nucleoplasm,plasma membrane,integral component of membrane	metalloendopeptidase activity,metallopeptidase activity,SH3 domain binding,metal ion binding	proteolysis,cell adhesion,myoblast fusion,extracellular matrix organization	x
Control-GW-9-13 / Control-GW-6-9	P00746	CFD	CFAD_HUMAN	Complement factor D	-0.634251	0.634251	1.22759e-10	2.62771e-09	308	-35.5725	0.644275	extracellular region,platelet alpha granule lumen,secretory granule lumen,extracellular exosome,ficolin-1-rich granule lumen	serine-type endopeptidase activity,serine-type peptidase activity	platelet degranulation,proteolysis,complement activation,complement activation, alternative pathway,neutrophil degranulation
Control-GW-9-13 / Control-GW-6-9	P10721	KIT	KIT_HUMAN	Mast/stem cell growth factor receptor Kit	-0.617024	0.617024	1.49187e-09	2.66518e-08	154	-34.7985	0.652015	acrosomal vesicle,extracellular space,plasma membrane,cell-cell junction,external side of plasma membrane,cytoplasmic side of plasma membrane,integral component of membrane,mast cell granule	protease binding,protein tyrosine kinase activity,transmembrane receptor protein tyrosine kinase activity,receptor signaling protein tyrosine kinase activity,stem cell factor receptor activity,Ras guanyl-nucleotide exchange factor activity,protein binding,ATP binding,cytokine binding,protein homodimerization activity,metal ion binding,phosphatidylinositol-4,5-bisphosphate 3-kinase activity	MAPK cascade,activation of MAPK activity,ovarian follicle development,myeloid progenitor cell differentiation,lymphoid progenitor cell differentiation,immature B cell differentiation,dendritic cell cytokine production,mast cell chemotaxis,regulation of transcription from RNA polymerase II promoter,glycosphingolipid metabolic process,inflammatory response,signal transduction,spermatogenesis,sperma…
Control-GW-9-13 / Control-GW-6-9	P02775	PPBP	CXCL7_HUMAN	Platelet basic protein	-0.998402	0.998402	1.55343e-09	2.73404e-08	143	-49.9446	0.500554	extracellular region,extracellular space,platelet alpha granule lumen,tertiary granule lumen	glucose transmembrane transporter activity,chemokine activity,growth factor activity,CXCR chemokine receptor binding	leukocyte migration involved in inflammatory response,platelet degranulation,inflammatory response,immune response,G-protein coupled receptor signaling pathway,glucose transport,neutrophil chemotaxis,response to lipopolysaccharide,regulation of cell proliferation,defense response to bacterium,neutrophil degranulation,positive regulation of cell division,chemokine-mediated signaling pathway,positi…
Control-GW-9-13 / Control-GW-6-9	P49747	COMP	COMP_HUMAN	Cartilage oligomeric matrix protein	-0.802903	0.802903	2.81802e-09	4.64973e-08	429	-42.6805	0.573195	extracellular region,proteinaceous extracellular matrix,extracellular space,extracellular exosome,extracellular matrix	protease binding,extracellular matrix structural constituent,calcium ion binding,protein binding,collagen binding,heparin binding,heparan sulfate proteoglycan binding	skeletal system development,growth plate cartilage development,apoptotic process,cell adhesion,animal organ morphogenesis,extracellular matrix organization,negative regulation of apoptotic process,limb development
Control-GW-9-13 / Control-GW-6-9	P18065	IGFBP2	IBP2_HUMAN	Insulin-like growth factor-binding protein 2	-1.03472	1.03472	8.67741e-09	1.31322e-07	165	-51.1888	0.488112	extracellular region,extracellular space,apical plasma membrane,cytoplasmic vesicle,extracellular exosome	receptor binding,protein binding,insulin-like growth factor I binding,insulin-like growth factor II binding	regulation of cell growth,signal transduction,female pregnancy,aging,response to nutrient,response to mechanical stimulus,response to lithium ion,response to estradiol,response to retinoic acid,cellular response to hormone stimulus,positive regulation of activated T cell proliferation,response to drug,regulation of insulin-like growth factor receptor signaling pathway,response to estrogen,cellula…
Control-GW-9-13 / Control-GW-6-9	P04275	VWF	VWF_HUMAN	von Willebrand factor	-0.699878	0.699878	1.01835e-08	1.51225e-07	1551	-38.4376	0.615624	extracellular region,proteinaceous extracellular matrix,endoplasmic reticulum,extracellular matrix,platelet alpha granule,platelet alpha granule lumen,Weibel-Palade body,extracellular exosome	protease binding,integrin binding,protein binding,collagen binding,immunoglobulin binding,identical protein binding,protein homodimerization activity,protein N-terminus binding,chaperone binding	platelet degranulation,cell adhesion,blood coagulation,blood coagulation, intrinsic pathway,hemostasis,response to wounding,platelet activation,extracellular matrix organization,cell-substrate adhesion,protein homooligomerization
Control-GW-9-13 / Control-GW-6-9	Q6UXB8	PI16	PI16_HUMAN	Peptidase inhibitor 16	-0.974977	0.974977	2.47333e-08	3.47729e-07	297	-49.1252	0.508748	extracellular exosome	peptidase inhibitor activity	negative regulation of peptidase activity
Control-GW-9-13 / Control-GW-6-9	Q6P988	NOTUM	NOTUM_HUMAN	Palmitoleoyl-protein carboxylesterase NOTUM	1.37628	1.37628	2.75841e-07	3.13588e-06	154	159.598	2.59598	extracellular region,endoplasmic reticulum lumen	phospholipase C activity,palmitoleyl hydrolase activity	Wnt signaling pathway,negative regulation of Wnt signaling pathway,post-translational protein modification,cellular protein metabolic process,negative regulation of canonical Wnt signaling pathway,protein depalmitoleylation
Control-GW-9-13 / Control-GW-6-9	Q6H9L7	ISM2	ISM2_HUMAN	Isthmin-2	1.29894	1.29894	3.9825e-07	4.3011e-06	165	146.048	2.46048	extracellular region
Control-GW-9-13 / Control-GW-6-9	P07911	UMOD	UROM_HUMAN	Uromodulin	0.671692	0.671692	4.85912e-07	5.13123e-06	99	59.294	1.59294	spindle pole,Golgi lumen,cilium,basolateral plasma membrane,apical plasma membrane,extrinsic component of membrane,anchored component of membrane,ciliary membrane,extracellular exosome	calcium ion binding,IgG binding	cellular defense response,heterophilic cell-cell adhesion via plasma membrane cell adhesion molecules,leukocyte cell-cell adhesion,excretion,negative regulation of cell proliferation,protein N-linked glycosylation via asparagine,chemical homeostasis,metanephric ascending thin limb development,metanephric distal convoluted tubule development,metanephric thick ascending limb development,neutrophil …
Control-GW-9-13 / Control-GW-6-9	P08519	LPA	APOA_HUMAN	Apolipoprotein(a)	1.07459	1.07459	1.21565e-06	1.14983e-05	1012	110.613	2.10613	extracellular region,plasma lipoprotein particle	fibronectin binding,serine-type endopeptidase activity,endopeptidase inhibitor activity,protein binding,heparin binding,apolipoprotein binding	proteolysis,lipid metabolic process,lipid transport,blood circulation,negative regulation of endopeptidase activity,low-density lipoprotein particle remodeling
Control-GW-9-13 / Control-GW-6-9	P02656	APOC3	APOC3_HUMAN	Apolipoprotein C-III	0.707922	0.707922	1.58541e-06	1.4421e-05	121	63.345	1.63345	extracellular region,extracellular space,early endosome,very-low-density lipoprotein particle,intermediate-density lipoprotein particle,spherical high-density lipoprotein particle,chylomicron,extracellular exosome	phospholipid binding,cholesterol binding,enzyme regulator activity,lipase inhibitor activity,high-density lipoprotein particle receptor binding	retinoid metabolic process,triglyceride metabolic process,G-protein coupled receptor signaling pathway,negative regulation of triglyceride catabolic process,negative regulation of very-low-density lipoprotein particle remodeling,negative regulation of very-low-density lipoprotein particle clearance,negative regulation of high-density lipoprotein particle clearance,negative regulation of low-densi…
Control-GW-9-13 / Control-GW-6-9	P02788	LTF	TRFL_HUMAN	Lactotransferrin	0.705605	0.705605	2.04977e-06	1.8105e-05	429	63.0828	1.63083	extracellular region,extracellular space,nucleus,cytoplasm,cell surface,secretory granule,specific granule lumen,specific granule,protein complex,other organism cell membrane,extracellular exosome,phagocytic vesicle lumen,tertiary granule lumen	lipopolysaccharide binding,DNA binding,serine-type endopeptidase activity,cysteine-type endopeptidase inhibitor activity,iron ion binding,protein binding,heparin binding,protein serine/threonine kinase activator activity	ossification,regulation of cytokine production,retina homeostasis,innate immune response in mucosa,transcription, DNA-templated,proteolysis,ion transport,humoral immune response,antimicrobial humoral response,antibacterial humoral response,antifungal humoral response,killing of cells of other organism,negative regulation of lipopolysaccharide-mediated signaling pathway,regulation of tumor necrosi…
Control-GW-9-13 / Control-GW-6-9	P55056	APOC4	APOC4_HUMAN	Apolipoprotein C-IV	1.08424	1.08424	5.88286e-06	4.85336e-05	187	112.026	2.12026	extracellular region,very-low-density lipoprotein particle,high-density lipoprotein particle	lipid transporter activity	lipid metabolic process,lipid transport,positive regulation of sequestering of triglyceride,very-low-density lipoprotein particle assembly,very-low-density lipoprotein particle clearance,triglyceride homeostasis
Control-GW-9-13 / Control-GW-6-9	Q00888	PSG4	PSG4_HUMAN	Pregnancy-specific beta-1-glycoprotein 4	1.4632	1.4632	6.89242e-06	5.58921e-05	220	175.72	2.7572	extracellular exosome		female pregnancy	x
Control-GW-9-13 / Control-GW-6-9	Q9Y5C1	ANGPTL3	ANGL3_HUMAN	Angiopoietin-related protein 3	-0.845442	0.845442	6.77855e-05	0.000442468	88	-44.346	0.55654	extracellular region,extracellular space,early endosome,Golgi apparatus,cell surface,lamellipodium	enzyme inhibitor activity,phospholipase inhibitor activity,integrin binding,growth factor activity,heparin binding	angiogenesis,glycerol metabolic process,fatty acid metabolic process,phospholipid metabolic process,cell-matrix adhesion,signal transduction,integrin-mediated signaling pathway,cholesterol metabolic process,phospholipid catabolic process,response to hormone,negative regulation of phospholipase activity,lipid storage,positive regulation of cell migration,cholesterol homeostasis,positive regulation…
Control-GW-9-13 / Control-GW-6-9	P10720	PF4V1	PF4V_HUMAN	Platelet factor 4 variant	-1.12003	1.12003	8.88039e-05	0.000567199	66	-53.9917	0.460083	extracellular space	chemokine activity,heparin binding,CXCR chemokine receptor binding	inflammatory response,immune response,G-protein coupled receptor signaling pathway,platelet activation,leukocyte chemotaxis,response to lipopolysaccharide,regulation of cell proliferation,chemokine-mediated signaling pathway,positive regulation of neutrophil chemotaxis
Control-GW-9-13 / Control-GW-6-9	P13489	RNH1	RINI_HUMAN	Ribonuclease inhibitor	-0.800685	0.800685	9.33255e-05	0.000592891	99	-42.5923	0.574077	nucleoplasm,cytosol,angiogenin-PRI complex,extracellular exosome	protein binding,ribonuclease inhibitor activity	mRNA catabolic process,negative regulation of catalytic activity,regulation of angiogenesis
Control-GW-9-13 / Control-GW-6-9	P05067	APP	A4_HUMAN	Amyloid-beta A4 protein	-0.726146	0.726146	0.000200119	0.00116255	88	-39.5483	0.604517	extracellular region,extracellular space,nuclear envelope lumen,cytoplasm,endosome,endoplasmic reticulum lumen,smooth endoplasmic reticulum,rough endoplasmic reticulum,Golgi apparatus,Golgi lumen,cytosol,plasma membrane,integral component of plasma membrane,clathrin-coated pit,cell-cell junction,cell surface,integral component of membrane,ER to Golgi transport vesicle,axon,platelet alpha granule …	DNA binding,serine-type endopeptidase inhibitor activity,receptor binding,protein binding,heparin binding,peptidase activator activity,enzyme binding,identical protein binding,transition metal ion binding,PTB domain binding,growth factor receptor binding	positive regulation of protein phosphorylation,suckling behavior,astrocyte activation involved in immune response,platelet degranulation,mRNA polyadenylation,regulation of translation,protein phosphorylation,cellular copper ion homeostasis,endocytosis,response to oxidative stress,cell adhesion,regulation of epidermal growth factor-activated receptor activity,Notch signaling pathway,axonogenesis,l…
Control-GW-9-13 / Control-GW-6-9	Q9UHG3	PCYOX1	PCYOX_HUMAN	Prenylcysteine oxidase 1	0.617759	0.617759	0.000533988	0.00260457	385	53.449	1.53449	lysosome,vacuolar membrane,plasma membrane,very-low-density lipoprotein particle,extracellular exosome	prenylcysteine oxidase activity,chloride-transporting ATPase activity	prenylated protein catabolic process,prenylcysteine catabolic process,prenylcysteine metabolic process,oxidation-reduction process,Requires Ontology,chloride transmembrane transport
Control-GW-9-13 / Control-GW-6-9	P08294	SOD3	SODE_HUMAN	Extracellular superoxide dismutase [Cu-Zn]	-1.23078	1.23078	0.000871096	0.00398102	154	-57.3914	0.426086	extracellular region,extracellular space,nucleus,cytoplasm,Golgi lumen,extracellular exosome,extracellular matrix	superoxide dismutase activity,copper ion binding,protein binding,heparin binding,zinc ion binding	response to hypoxia,removal of superoxide radicals,cellular response to oxidative stress,response to copper ion,oxidation-reduction process
Control-GW-9-13 / Control-GW-6-9	P01034	CST3	CYTC_HUMAN	Cystatin-C	-0.664326	0.664326	0.000960173	0.00426424	154	-36.9017	0.630983	extracellular region,basement membrane,extracellular space,lysosome,multivesicular body,endoplasmic reticulum lumen,axon,nuclear membrane,neuronal cell body,contractile fiber,perinuclear region of cytoplasm,extracellular exosome,tertiary granule lumen,ficolin-1-rich granule lumen	beta-amyloid binding,protease binding,endopeptidase inhibitor activity,cysteine-type endopeptidase inhibitor activity,protein binding,identical protein binding	eye development,response to hypoxia,apoptotic process,defense response,brain development,salivary gland development,embryo implantation,positive regulation of cell proliferation,response to toxic substance,response to carbohydrate,negative regulation of peptidase activity,negative regulation of collagen catabolic process,negative regulation of extracellular matrix disassembly,response to nutrient…
Control-GW-9-13 / Control-GW-6-9	O95274	LYPD3	LYPD3_HUMAN	Ly6/PLAUR domain-containing protein 3	1.05875	1.05875	0.000969778	0.00429887	44	108.313	2.08313	extracellular region,extracellular space,plasma membrane,integral component of membrane,anchored component of plasma membrane	laminin binding	C-terminal protein lipidation,cell-matrix adhesion
Control-GW-9-13 / Control-GW-6-9	P25774	CTSS	CATS_HUMAN	Cathepsin S	-0.712537	0.712537	0.00138781	0.00579515	33	-38.9754	0.610246	extracellular region,extracellular space,lysosome,endolysosome lumen,lysosomal lumen,intracellular membrane-bounded organelle,tertiary granule lumen,ficolin-1-rich granule lumen	fibronectin binding,cysteine-type endopeptidase activity,serine-type endopeptidase activity,collagen binding,laminin binding,proteoglycan binding	toll-like receptor signaling pathway,adaptive immune response,proteolysis,immune response,response to acidic pH,protein processing,antigen processing and presentation,antigen processing and presentation of exogenous peptide antigen via MHC class II,extracellular matrix disassembly,collagen catabolic process,basement membrane disassembly,neutrophil degranulation,antigen processing and presentation…
Control-GW-9-13 / Control-GW-6-9	P02776	PF4	PLF4_HUMAN	Platelet factor 4	-1.2451	1.2451	0.00174417	0.00702397	55	-57.8121	0.421879	extracellular region,extracellular space,cytoplasm,symbiont-containing vacuole membrane,platelet alpha granule lumen,other organism cytoplasm	protein binding,chemokine activity,heparin binding,CXCR3 chemokine receptor binding	platelet degranulation,inflammatory response,immune response,G-protein coupled receptor signaling pathway,positive regulation of gene expression,positive regulation of macrophage derived foam cell differentiation,negative regulation of angiogenesis,cytokine-mediated signaling pathway,platelet activation,leukocyte chemotaxis,positive regulation of cAMP metabolic process,response to lipopolysacchar…
Control-GW-9-13 / Control-GW-6-9	Q96S96	PEBP4	PEBP4_HUMAN	Phosphatidylethanolamine-binding protein 4	-0.88089	0.88089	0.00197523	0.00782192	55	-45.6967	0.543033	lysosome,extracellular exosome	protein binding
Control-GW-9-13 / Control-GW-6-9	P04066	FUCA1	FUCO_HUMAN	Tissue alpha-L-fucosidase	0.869716	0.869716	0.00249581	0.00953392	55	82.7303	1.8273	extracellular region,cytoplasm,azurophil granule lumen,lysosomal lumen,extracellular exosome	alpha-L-fucosidase activity	fucose metabolic process,glycosaminoglycan catabolic process,glycoside catabolic process,glycolipid catabolic process,neutrophil degranulation
Control-GW-9-13 / Control-GW-6-9	Q9UQ72	PSG11	PSG11_HUMAN	Pregnancy-specific beta-1-glycoprotein 11	1.40022	1.40022	0.00271721	0.0101888	66	163.942	2.63942	extracellular region		female pregnancy	x
Control-GW-9-13 / Control-GW-6-9	P02786	TFRC	TFR1_HUMAN	Transferrin receptor protein 1	-1.41927	1.41927	0.00287681	0.01067	242	-62.6099	0.373901	extracellular region,extracellular space,endosome,plasma membrane,integral component of plasma membrane,clathrin-coated pit,external side of plasma membrane,cell surface,endosome membrane,membrane,basolateral plasma membrane,clathrin-coated vesicle membrane,cytoplasmic vesicle,melanosome,perinuclear region of cytoplasm,recycling endosome,extracellular exosome,blood microparticle,extracellular ves…	virus receptor activity,RNA binding,double-stranded RNA binding,transferrin receptor activity,protein binding,transferrin transmembrane transporter activity,identical protein binding,protein homodimerization activity	cellular iron ion homeostasis,osteoclast differentiation,positive regulation of B cell proliferation,receptor internalization,transferrin transport,cellular response to drug,positive regulation of T cell proliferation,positive regulation of bone resorption,positive regulation of isotype switching,viral entry into host cell,membrane organization,iron ion import,cellular response to leukemia inhibi…
Control-GW-9-13 / Control-GW-6-9	P11465	PSG2	PSG2_HUMAN	Pregnancy-specific beta-1-glycoprotein 2	1.04002	1.04002	0.0031594	0.0115666	44	105.626	2.05626	cellular_component,extracellular region	molecular_function	female pregnancy,cell migration	x
Control-GW-9-13 / Control-GW-6-9	Q5T749	KPRP	KPRP_HUMAN	Keratinocyte proline-rich protein	0.883032	0.883032	0.00582675	0.0191485	198	84.4247	1.84425	cytoplasm,extracellular exosome	protein binding
Control-GW-9-13 / Control-GW-6-9	P67936	TPM4	TPM4_HUMAN	Tropomyosin alpha-4 chain	1.93332	1.93332	0.00705422	0.0221307	143	281.934	3.81934	stress fiber,podosome,cytosol,cytoskeleton,muscle thin filament tropomyosin,actin filament,focal adhesion,membrane,cortical cytoskeleton,filamentous actin,extracellular exosome	calcium ion binding,protein binding,structural constituent of muscle,identical protein binding,protein homodimerization activity,protein heterodimerization activity,actin filament binding	osteoblast differentiation,movement of cell or subcellular component,muscle contraction,actin filament organization,muscle filament sliding
Control-GW-9-13 / Control-GW-6-9	Q16627	CCL14	CCL14_HUMAN	C-C motif chemokine 14	-0.660175	0.660175	0.00925032	0.0272689	44	-36.7199	0.632801	extracellular space,cell	chemokine activity,CCR chemokine receptor binding	monocyte chemotaxis,cellular calcium ion homeostasis,inflammatory response,G-protein coupled receptor signaling pathway,positive regulation of cell proliferation,neutrophil chemotaxis,positive regulation of GTPase activity,lymphocyte chemotaxis,chemokine-mediated signaling pathway,positive regulation of ERK1 and ERK2 cascade,cellular response to interferon-gamma,cellular response to interleukin-1…
Control-GW-9-13 / Control-GW-6-9	P07737	PFN1	PROF1_HUMAN	Profilin-1	-0.752335	0.752335	0.0130289	0.0357881	121	-40.6358	0.593642	nucleus,cytoplasm,cytosol,cytoskeleton,focal adhesion,cell cortex,membrane,extracellular exosome,blood microparticle	adenyl-nucleotide exchange factor activity,RNA binding,actin binding,actin monomer binding,protein binding,phosphatidylinositol-4,5-bisphosphate binding,Rho GTPase binding,cadherin binding,proline-rich region binding	neural tube closure,regulation of transcription from RNA polymerase II promoter,positive regulation of epithelial cell migration,actin cytoskeleton organization,negative regulation of actin filament polymerization,positive regulation of actin filament polymerization,negative regulation of actin filament bundle assembly,positive regulation of actin filament bundle assembly,positive regulation of A…
Control-GW-9-13 / Control-GW-6-9	P08779	KRT16	K1C16_HUMAN	Keratin, type I cytoskeletal 16	0.957413	0.957413	0.013968	0.0378857	198	94.1825	1.94182	nucleus,cytosol,cytoskeleton,intermediate filament,extracellular exosome	structural constituent of cytoskeleton,protein binding	morphogenesis of an epithelium,inflammatory response,cytoskeleton organization,aging,cell proliferation,epidermis development,keratinocyte differentiation,negative regulation of cell migration,keratinization,hair cycle,innate immune response,intermediate filament cytoskeleton organization,keratinocyte migration,establishment of skin barrier,cornification
Control-GW-9-13 / Control-GW-6-9	Q04695	KRT17	K1C17_HUMAN	Keratin, type I cytoskeletal 17	1.44993	1.44993	0.0147111	0.0395401	77	173.194	2.73194	cytosol,intermediate filament,intermediate filament cytoskeleton,extracellular exosome,cell periphery	structural constituent of cytoskeleton,protein binding,MHC class II receptor activity,MHC class II protein binding	signal transduction,epidermis development,positive regulation of cell growth,hair follicle morphogenesis,keratinization,intermediate filament organization,positive regulation of translation,positive regulation of hair follicle development,cornification
Control-GW-9-13 / Control-GW-6-9	Q6KB66	KRT80	K2C80_HUMAN	Keratin, type II cytoskeletal 80	1.79249	1.79249	0.0150791	0.0402561	55	246.412	3.46412	cytosol,keratin filament,intermediate filament cytoskeleton	structural molecule activity,protein binding	keratinization,cornification
Control-GW-9-13 / Control-GW-6-9	P0DJI8	SAA1	SAA1_HUMAN	Serum amyloid A-1 protein	-0.715881	0.715881	0.0152248	0.0405051	110	-39.1167	0.608833	extracellular region,extracellular space,cytoplasmic microtubule,high-density lipoprotein particle,extracellular exosome,endocytic vesicle lumen	G-protein coupled receptor binding,heparin binding,chemoattractant activity	activation of MAPK activity,receptor-mediated endocytosis,acute-phase response,positive regulation of cytosolic calcium ion concentration,platelet activation,neutrophil chemotaxis,cellular protein metabolic process,innate immune response,positive regulation of cell adhesion,macrophage chemotaxis,lymphocyte chemotaxis,regulation of protein secretion,positive regulation of cytokine secretion,positi…
Control-GW-9-13 / Control-GW-6-9	P27487	DPP4	DPP4_HUMAN	Dipeptidyl peptidase 4	2.09184	2.09184	0.0152395	0.0405051	132	326.293	4.26293	extracellular region,lysosomal membrane,plasma membrane,focal adhesion,cell surface,membrane,integral component of membrane,apical plasma membrane,lamellipodium,endocytic vesicle,lamellipodium membrane,membrane raft,intercellular canaliculus,extracellular exosome,invadopodium membrane	virus receptor activity,protease binding,serine-type endopeptidase activity,receptor binding,protein binding,serine-type peptidase activity,dipeptidyl-peptidase activity,identical protein binding,protein homodimerization activity	behavioral fear response,response to hypoxia,proteolysis,cell adhesion,positive regulation of cell proliferation,negative regulation of extracellular matrix disassembly,T cell costimulation,regulation of cell-cell adhesion mediated by integrin,locomotory exploration behavior,psychomotor behavior,T cell activation,endothelial cell migration,viral entry into host cell,regulation of insulin secretion
Control-GW-9-13 / Control-GW-6-9	Q16557	PSG3	PSG3_HUMAN	Pregnancy-specific beta-1-glycoprotein 3	0.920225	0.920225	0.0188836	0.0482446	55	89.2411	1.89241	extracellular region		defense response,female pregnancy	x
Control-GW-9-13 / Control-GW-6-9	P59665;P59666	DEFA1;DEFA3	DEF1_HUMAN;DEF3_HUMAN	Neutrophil defensin 1;Neutrophil defensin 3	0.915725	0.915725	0.0193561	0.0491759	44	88.6517	1.88652	extracellular region,extracellular space,Golgi lumen,azurophil granule lumen,extracellular exosome,extracellular matrix;extracellular region,extracellular space,Golgi lumen,azurophil granule lumen,extracellular exosome	;molecular_function,protein homodimerization activity	innate immune response in mucosa,chemotaxis,immune response,T cell chemotaxis,antimicrobial humoral response,antibacterial humoral response,intracellular estrogen receptor signaling pathway,killing of cells of other organism,defense response to protozoan,neutrophil degranulation,pore formation in membrane of other organism during symbiotic interaction,defense response to Gram-positive bacterium,d…
Control-GW-9-13 / Control-GW-6-9	P01706	IGLV2-11	LV211_HUMAN	Immunoglobulin lambda variable 2-11	-1.73355	1.73355	0.0330182	0.075073	33	-69.9288	0.300712	extracellular region,plasma membrane,extracellular exosome	antigen binding,serine-type endopeptidase activity	proteolysis,receptor-mediated endocytosis,immune response,complement activation,complement activation, classical pathway,regulation of complement activation,Fc-epsilon receptor signaling pathway,Fc-gamma receptor signaling pathway involved in phagocytosis,regulation of immune response,leukocyte migration
Control-GW-9-13 / Control-GW-6-9	Q9UKU6	TRHDE	TRHDE_HUMAN	Thyrotropin-releasing hormone-degrading ectoenzyme	-1.00279	1.00279	0.0340084	0.0768098	22	-50.0965	0.499035	cytoplasm,integral component of plasma membrane,extracellular exosome	aminopeptidase activity,zinc ion binding,peptide binding,metalloaminopeptidase activity	proteolysis,signal transduction,cell-cell signaling,regulation of blood pressure,peptide catabolic process
Control-GW-9-13 / Control-GW-6-9	Q4G148	GXYLT1	GXLT1_HUMAN	Glucoside xylosyltransferase 1	0.775685	0.775685	0.0352663	0.0787882	22	71.2002	1.712	integral component of membrane	UDP-xylosyltransferase activity	O-glycan processing
Control-GW-9-13 / Control-GW-6-9	P02655	APOC2	APOC2_HUMAN	Apolipoprotein C-II	0.679983	0.679983	0.0381081	0.0835285	143	60.2121	1.60212	extracellular region,extracellular space,early endosome,very-low-density lipoprotein particle,low-density lipoprotein particle,intermediate-density lipoprotein particle,spherical high-density lipoprotein particle,chylomicron,extracellular exosome	lipid binding,phospholipase activator activity,protein homodimerization activity,phospholipase binding,lipase inhibitor activity,lipoprotein lipase activator activity	retinoid metabolic process,positive regulation of phospholipase activity,positive regulation of triglyceride catabolic process,positive regulation of very-low-density lipoprotein particle remodeling,negative regulation of very-low-density lipoprotein particle clearance,lipid catabolic process,negative regulation of cholesterol transport,cholesterol efflux,phospholipid efflux,triglyceride-rich lip…
Control-GW-9-13 / Control-GW-6-9	Q13046	PSG7	PSG7_HUMAN	Putative pregnancy-specific beta-1-glycoprotein 7	1.16239	1.16239	0.0384222	0.0839073	99	123.827	2.23827	extracellular region		female pregnancy	x
Control-GW-9-13 / Control-GW-6-9	A0A0G2JS06	IGLV5-39	LV539_HUMAN	Immunoglobulin lambda variable 5-39	2.06518	2.06518	0.0435515	0.0919808	33	318.486	4.18486	extracellular space,plasma membrane	antigen binding	adaptive immune response,immunoglobulin production,immune response
Control-GW-9-13 / Control-GW-6-9	P45877	PPIC	PPIC_HUMAN	Peptidyl-prolyl cis-trans isomerase C	-0.616118	0.616118	0.0441696	0.0928408	11	-34.7576	0.652424	cytoplasm,extracellular exosome	peptidyl-prolyl cis-trans isomerase activity,protein binding,cyclosporin A binding	protein peptidyl-prolyl isomerization,protein folding
Control-GW-9-13 / Control-GW-6-9	P0DOX5		IGG1_HUMAN	Immunoglobulin gamma-1 heavy chain	-1.27544	1.27544	0.0460142	0.0953633	451	-58.6901	0.413099
Control-GW-9-13 / Control-GW-6-9	P55010	EIF5	IF5_HUMAN	Eukaryotic translation initiation factor 5	-1.45544	1.45544	0.04635	0.0958465	11	-63.5356	0.364644	cytoplasm,cytosol,plasma membrane,nucleus	RNA binding,translation initiation factor activity,GTPase activity,protein binding,GTP binding,translation factor activity, RNA binding,cadherin binding,eukaryotic initiation factor eIF2 binding	formation of translation preinitiation complex,translational initiation,regulation of translational initiation,activation of GTPase activity

## Sheet: RPLvsControl_GW6-13
Comparison (group1/group2)	Uniprot ID	Genes	Protein Names	Protein Descriptions	AVG Log2 Ratio	Absolute AVG Log2 Ratio	P value	Q value	# of Ratios	% Change	Ratio	GO Cellular Component	GO Molecular Function	GO Biological Process	Placenta-specific
RPL-GW-6-13 / Control-GW-6-13	P20742	PZP	PZP_HUMAN	Pregnancy zone protein	-0.800588	0.800588	8.27971e-31	1.5897e-28	3498	-42.5885	0.574115	extracellular region,extracellular exosome,blood microparticle	endopeptidase inhibitor activity,serine-type endopeptidase inhibitor activity	female pregnancy,negative regulation of endopeptidase activity
RPL-GW-6-13 / Control-GW-6-13	Q00887	PSG9	PSG9_HUMAN	Pregnancy-specific beta-1-glycoprotein 9	-2.45586	2.45586	7.30299e-28	9.34782e-26	704	-81.7732	0.182268	extracellular region		female pregnancy	x
RPL-GW-6-13 / Control-GW-6-13	A6NKQ9;P0DN86	CGB1;CGB3	CGB1_HUMAN;CGB3_HUMAN	Choriogonadotropin subunit beta variant 1;Choriogonadotropin subunit beta 3	-2.29606	2.29606	1.09242e-26	8.38975e-25	198	-79.6381	0.203619	extracellular space,cytoplasm;extracellular region	hormone activity;hormone activity	G-protein coupled receptor signaling pathway,cell-cell signaling,hormone-mediated signaling pathway,ovulation;regulation of transcription from RNA polymerase II promoter,apoptotic process,signal transduction,cell-cell signaling,female gamete generation,peptide hormone processing	x
RPL-GW-6-13 / Control-GW-6-13	P04278	SHBG	SHBG_HUMAN	Sex hormone-binding globulin	-0.9919	0.9919	1.8666e-25	1.19462e-23	990	-49.7185	0.502815	extracellular region,extracellular exosome	steroid binding,androgen binding
RPL-GW-6-13 / Control-GW-6-13	P04003	C4BPA	C4BPA_HUMAN	C4b-binding protein alpha chain	0.849563	0.849563	4.76727e-20	2.28829e-18	1628	80.1954	1.80195	extracellular region,extracellular space,plasma membrane,other organism cell,blood microparticle	RNA binding,protein binding	complement activation, classical pathway,regulation of complement activation,innate immune response,positive regulation of protein catabolic process,negative regulation of complement activation, classical pathway,regulation of opsonization
RPL-GW-6-13 / Control-GW-6-13	P11464	PSG1	PSG1_HUMAN	Pregnancy-specific beta-1-glycoprotein 1	-1.9156	1.9156	7.72117e-19	3.29437e-17	594	-73.4938	0.265062	extracellular region	protein binding	female pregnancy,leukocyte migration	x
RPL-GW-6-13 / Control-GW-6-13	P13727	PRG2	PRG2_HUMAN	Bone marrow proteoglycan	-1.33455	1.33455	2.74879e-18	9.59577e-17	374	-60.3484	0.396516	extracellular region,transport vesicle,extracellular exosome,ficolin-1-rich granule lumen	heparin binding,carbohydrate binding	defense response to nematode,negative regulation of interleukin-10 production,positive regulation of interleukin-4 production,regulation of cytokine biosynthetic process,defense response to bacterium,neutrophil degranulation	x
RPL-GW-6-13 / Control-GW-6-13	P01215	CGA	GLHA_HUMAN	Glycoprotein hormones alpha chain	-2.42297	2.42297	9.32245e-16	2.75371e-14	88	-81.3528	0.186472	extracellular region,Golgi lumen	hormone activity,protein binding	regulation of transcription from RNA polymerase II promoter,signal transduction,cell-cell signaling,positive regulation of cell proliferation,peptide hormone processing,positive regulation of cell migration,positive regulation of transcription from RNA polymerase II promoter
RPL-GW-6-13 / Control-GW-6-13	P01019	AGT	ANGT_HUMAN	Angiotensinogen	-0.64242	0.64242	3.47782e-15	8.90322e-14	1518	-35.9362	0.640638	extracellular region,extracellular space,cytosol,extracellular exosome,blood microparticle	serine-type endopeptidase inhibitor activity,hormone activity,protein binding,growth factor activity,type 1 angiotensin receptor binding,type 2 angiotensin receptor binding	regulation of cell growth,positive regulation of cytokine production,kidney development,blood vessel remodeling,angiotensin maturation,regulation of blood volume by renin-angiotensin,renin-angiotensin regulation of aldosterone production,regulation of renal output by angiotensin,regulation of heart rate,regulation of blood vessel size by renin-angiotensin,renal system process,angiotensin-mediated…
RPL-GW-6-13 / Control-GW-6-13	P04275	VWF	VWF_HUMAN	von Willebrand factor	-0.592839	0.592839	9.57262e-15	2.29743e-13	3102	-33.6963	0.663037	extracellular region,proteinaceous extracellular matrix,endoplasmic reticulum,extracellular matrix,platelet alpha granule,platelet alpha granule lumen,Weibel-Palade body,extracellular exosome	protease binding,integrin binding,protein binding,collagen binding,immunoglobulin binding,identical protein binding,protein homodimerization activity,protein N-terminus binding,chaperone binding	platelet degranulation,cell adhesion,blood coagulation,blood coagulation, intrinsic pathway,hemostasis,response to wounding,platelet activation,extracellular matrix organization,cell-substrate adhesion,protein homooligomerization
RPL-GW-6-13 / Control-GW-6-13	P69905	HBA1	HBA_HUMAN	Hemoglobin subunit alpha	1.13171	1.13171	2.11283e-14	4.77251e-13	1232	119.118	2.19118	extracellular region,extracellular space,cytosol,hemoglobin complex,membrane,cytosolic small ribosomal subunit,haptoglobin-hemoglobin complex,extracellular exosome,endocytic vesicle lumen,blood microparticle	oxygen transporter activity,iron ion binding,protein binding,oxygen binding,heme binding,peroxidase activity,haptoglobin binding	receptor-mediated endocytosis,positive regulation of cell death,oxygen transport,bicarbonate transport,response to hydrogen peroxide,hydrogen peroxide catabolic process,protein heterooligomerization,cellular oxidant detoxification
RPL-GW-6-13 / Control-GW-6-13	P68871	HBB	HBB_HUMAN	Hemoglobin subunit beta	1.15326	1.15326	2.49237e-13	5.03722e-12	924	122.415	2.22415	extracellular region,extracellular space,cytosol,hemoglobin complex,haptoglobin-hemoglobin complex,extracellular exosome,endocytic vesicle lumen,blood microparticle,tertiary granule lumen,ficolin-1-rich granule lumen	oxygen transporter activity,iron ion binding,protein binding,oxygen binding,heme binding,hemoglobin binding,peroxidase activity,haptoglobin binding	receptor-mediated endocytosis,blood coagulation,regulation of blood pressure,positive regulation of cell death,oxygen transport,bicarbonate transport,nitric oxide transport,response to hydrogen peroxide,hydrogen peroxide catabolic process,neutrophil degranulation,positive regulation of nitric oxide biosynthetic process,regulation of blood vessel size,protein heterooligomerization,renal absorption…
RPL-GW-6-13 / Control-GW-6-13	Q13219	PAPPA	PAPP1_HUMAN	Pappalysin-1	-2.22372	2.22372	1.20364e-09	1.59378e-08	1342	-78.5911	0.214089	extracellular region,extracellular space	metalloendopeptidase activity,metallopeptidase activity,zinc ion binding	proteolysis,female pregnancy,response to follicle-stimulating hormone,cellular protein metabolic process,response to glucocorticoid	x
RPL-GW-6-13 / Control-GW-6-13	Q6H9L7	ISM2	ISM2_HUMAN	Isthmin-2	-0.874743	0.874743	3.52284e-06	2.81827e-05	330	-45.4649	0.545351	extracellular region
RPL-GW-6-13 / Control-GW-6-13	P08779	KRT16	K1C16_HUMAN	Keratin, type I cytoskeletal 16	-1.37742	1.37742	5.46695e-06	4.11941e-05	396	-61.5094	0.384906	nucleus,cytosol,cytoskeleton,intermediate filament,extracellular exosome	structural constituent of cytoskeleton,protein binding	morphogenesis of an epithelium,inflammatory response,cytoskeleton organization,aging,cell proliferation,epidermis development,keratinocyte differentiation,negative regulation of cell migration,keratinization,hair cycle,innate immune response,intermediate filament cytoskeleton organization,keratinocyte migration,establishment of skin barrier,cornification
RPL-GW-6-13 / Control-GW-6-13	P30043	BLVRB	BLVRB_HUMAN	Flavin reductase (NADPH)	0.63244	0.63244	5.47109e-06	4.11941e-05	440	55.0185	1.55018	nucleoplasm,cytosol,plasma membrane,terminal bouton,extracellular exosome	biliverdin reductase activity,riboflavin reductase (NADPH) activity	heme catabolic process,oxidation-reduction process
RPL-GW-6-13 / Control-GW-6-13	P11465	PSG2	PSG2_HUMAN	Pregnancy-specific beta-1-glycoprotein 2	-2.13192	2.13192	5.75602e-06	4.2506e-05	88	-77.1845	0.228155	cellular_component,extracellular region	molecular_function	female pregnancy,cell migration	x
RPL-GW-6-13 / Control-GW-6-13	Q9UQ72	PSG11	PSG11_HUMAN	Pregnancy-specific beta-1-glycoprotein 11	-2.60215	2.60215	7.29599e-06	5.28615e-05	132	-83.5307	0.164693	extracellular region		female pregnancy	x
RPL-GW-6-13 / Control-GW-6-13	Q6P988	NOTUM	NOTUM_HUMAN	Palmitoleoyl-protein carboxylesterase NOTUM	-1.75876	1.75876	7.95418e-06	5.65631e-05	308	-70.4497	0.295503	extracellular region,endoplasmic reticulum lumen	phospholipase C activity,palmitoleyl hydrolase activity	Wnt signaling pathway,negative regulation of Wnt signaling pathway,post-translational protein modification,cellular protein metabolic process,negative regulation of canonical Wnt signaling pathway,protein depalmitoleylation
RPL-GW-6-13 / Control-GW-6-13	O95274	LYPD3	LYPD3_HUMAN	Ly6/PLAUR domain-containing protein 3	-1.26181	1.26181	1.05194e-05	7.08677e-05	88	-58.298	0.41702	extracellular region,extracellular space,plasma membrane,integral component of membrane,anchored component of plasma membrane	laminin binding	C-terminal protein lipidation,cell-matrix adhesion
RPL-GW-6-13 / Control-GW-6-13	Q96NZ9	PRAP1	PRAP1_HUMAN	Proline-rich acidic protein 1	0.774926	0.774926	1.20133e-05	7.9536e-05	154	71.1102	1.7111	extracellular region	protein binding
RPL-GW-6-13 / Control-GW-6-13	Q00888	PSG4	PSG4_HUMAN	Pregnancy-specific beta-1-glycoprotein 4	-2.01701	2.01701	1.36816e-05	8.90465e-05	440	-75.2931	0.247069	extracellular exosome		female pregnancy	x
RPL-GW-6-13 / Control-GW-6-13	P0DOX3	NaN	IGD_HUMAN	Immunoglobulin delta heavy chain	-1.21643	1.21643	5.38732e-05	0.000313444	506	-56.9655	0.430345
RPL-GW-6-13 / Control-GW-6-13	P69891	HBG1	HBG1_HUMAN	Hemoglobin subunit gamma-1	1.19107	1.19107	9.98527e-05	0.00057229	308	128.323	2.28323	cytosol,hemoglobin complex	oxygen transporter activity,iron ion binding,oxygen binding,heme binding	blood coagulation,oxygen transport
RPL-GW-6-13 / Control-GW-6-13	P02771	AFP	FETA_HUMAN	Alpha-fetoprotein	1.27222	1.27222	0.000131206	0.000730188	660	141.533	2.41533	extracellular space,endoplasmic reticulum lumen,cytosol	protein binding,metal ion binding	ovulation from ovarian follicle,transport,progesterone metabolic process,post-translational protein modification,cellular protein metabolic process,SMAD protein signal transduction
RPL-GW-6-13 / Control-GW-6-13	P02042	HBD	HBD_HUMAN	Hemoglobin subunit delta	1.17158	1.17158	0.000250289	0.00128148	264	125.259	2.25259	cytosol,hemoglobin complex,blood microparticle	oxygen transporter activity,iron ion binding,protein binding,oxygen binding,heme binding	blood coagulation,oxygen transport
RPL-GW-6-13 / Control-GW-6-13	Q04695	KRT17	K1C17_HUMAN	Keratin, type I cytoskeletal 17	-0.933146	0.933146	0.000298801	0.0014524	154	-47.6285	0.523715	cytosol,intermediate filament,intermediate filament cytoskeleton,extracellular exosome,cell periphery	structural constituent of cytoskeleton,protein binding,MHC class II receptor activity,MHC class II protein binding	signal transduction,epidermis development,positive regulation of cell growth,hair follicle morphogenesis,keratinization,intermediate filament organization,positive regulation of translation,positive regulation of hair follicle development,cornification
RPL-GW-6-13 / Control-GW-6-13	P20851	C4BPB	C4BPB_HUMAN	C4b-binding protein beta chain	0.695919	0.695919	0.000565231	0.00249481	418	61.9916	1.61992	extracellular region,extracellular space,plasma membrane,other organism cell	protein binding	complement activation, classical pathway,blood coagulation,regulation of complement activation,innate immune response,positive regulation of protein catabolic process,negative regulation of complement activation, classical pathway,regulation of opsonization
RPL-GW-6-13 / Control-GW-6-13	P10720	PF4V1	PF4V_HUMAN	Platelet factor 4 variant	0.86211	0.86211	0.000644046	0.00281038	132	81.7695	1.81769	extracellular space	chemokine activity,heparin binding,CXCR chemokine receptor binding	inflammatory response,immune response,G-protein coupled receptor signaling pathway,platelet activation,leukocyte chemotaxis,response to lipopolysaccharide,regulation of cell proliferation,chemokine-mediated signaling pathway,positive regulation of neutrophil chemotaxis
RPL-GW-6-13 / Control-GW-6-13	P08294	SOD3	SODE_HUMAN	Extracellular superoxide dismutase [Cu-Zn]	-0.910674	0.910674	0.00069759	0.00300983	308	-46.8063	0.531937	extracellular region,extracellular space,nucleus,cytoplasm,Golgi lumen,extracellular exosome,extracellular matrix	superoxide dismutase activity,copper ion binding,protein binding,heparin binding,zinc ion binding	response to hypoxia,removal of superoxide radicals,cellular response to oxidative stress,response to copper ion,oxidation-reduction process
RPL-GW-6-13 / Control-GW-6-13	P0DOX5	NaN	IGG1_HUMAN	Immunoglobulin gamma-1 heavy chain	-0.943512	0.943512	0.002227	0.00830416	902	-48.0034	0.519966
RPL-GW-6-13 / Control-GW-6-13	P80748	IGLV3-21	LV321_HUMAN	Immunoglobulin lambda variable 3-21	-0.968384	0.968384	0.00279423	0.00984389	132	-48.8922	0.511078	extracellular region,plasma membrane,extracellular exosome,blood microparticle	antigen binding,serine-type endopeptidase activity	proteolysis,receptor-mediated endocytosis,immune response,complement activation,complement activation, classical pathway,regulation of complement activation,Fc-epsilon receptor signaling pathway,Fc-gamma receptor signaling pathway involved in phagocytosis,regulation of immune response,leukocyte migration
RPL-GW-6-13 / Control-GW-6-13	P62805	HIST1H4A	H4_HUMAN	Histone H4	2.67759	2.67759	0.00294315	0.0102743	198	539.787	6.39787	nuclear chromosome,nuclear chromosome, telomeric region,nucleosome,nuclear nucleosome,extracellular region,nucleus,nucleoplasm,membrane,extracellular matrix,protein complex,extracellular exosome	DNA binding,RNA binding,protein binding,protein domain specific binding,histone binding,protein heterodimerization activity	chromatin silencing at rDNA,double-strand break repair via nonhomologous end joining,nucleosome assembly,DNA replication-dependent nucleosome assembly,DNA replication-independent nucleosome assembly,DNA-templated transcription, initiation,telomere capping,telomere organization,CENP-A containing nucleosome assembly,cellular protein metabolic process,regulation of megakaryocyte differentiation,nega…
RPL-GW-6-13 / Control-GW-6-13	P00739	HPR	HPTR_HUMAN	Haptoglobin-related protein	1.2135	1.2135	0.00365776	0.0122137	308	131.9	2.319	extracellular region,spherical high-density lipoprotein particle,extracellular exosome,blood microparticle	hemoglobin binding	receptor-mediated endocytosis
RPL-GW-6-13 / Control-GW-6-13	Q14137	BOP1	BOP1_HUMAN	Ribosome biogenesis protein BOP1	-0.979524	0.979524	0.00399618	0.0128952	22	-49.2853	0.507147	nucleus,nucleoplasm,nucleolus,intracellular ribonucleoprotein complex,preribosome, large subunit precursor,PeBoW complex	RNA binding,protein binding,ribonucleoprotein complex binding	ribosomal large subunit assembly,cleavage in ITS2 between 5.8S rRNA and LSU-rRNA of tricistronic rRNA transcript (SSU-rRNA, 5.8S rRNA, LSU-rRNA),maturation of LSU-rRNA from tricistronic rRNA transcript (SSU-rRNA, 5.8S rRNA, LSU-rRNA),rRNA processing,cell proliferation,ribosome biogenesis,regulation of cell cycle,regulation of signal transduction by p53 class mediator
RPL-GW-6-13 / Control-GW-6-13	P02741	CRP	CRP_HUMAN	C-reactive protein	-0.973346	0.973346	0.00593654	0.0180923	308	-49.0677	0.509323	extracellular region,extracellular space,extracellular exosome	complement component C1q binding,calcium ion binding,protein binding,low-density lipoprotein particle binding,choline binding,low-density lipoprotein particle receptor binding,virion binding	acute-phase response,inflammatory response,opsonization,positive regulation of gene expression,negative regulation of macrophage derived foam cell differentiation,negative regulation of lipid storage,positive regulation of superoxide anion generation,defense response to Gram-positive bacterium,Requires Ontology,regulation of interleukin-8 secretion
RPL-GW-6-13 / Control-GW-6-13	P31947	SFN	1433S_HUMAN	14-3-3 protein sigma	-2.27998	2.27998	0.00633846	0.0190154	176	-79.41	0.2059	extracellular space,nucleus,mitochondrion,cytosol,cytoplasmic vesicle membrane,extracellular exosome	protein binding,protein kinase C inhibitor activity,protein kinase binding,protein domain specific binding,identical protein binding,cadherin binding,phosphoprotein binding	regulation of cyclin-dependent protein serine/threonine kinase activity,release of cytochrome c from mitochondria,keratinocyte development,negative regulation of protein kinase activity,DNA damage response, signal transduction by p53 class mediator resulting in cell cycle arrest,signal transduction,intrinsic apoptotic signaling pathway in response to DNA damage,regulation of epidermal cell divisi…
RPL-GW-6-13 / Control-GW-6-13	P0DOX2	NaN	IGA2_HUMAN	Immunoglobulin alpha-2 heavy chain	-0.680129	0.680129	0.00780104	0.0221896	440	-37.5891	0.624109
RPL-GW-6-13 / Control-GW-6-13	P81605	DCD	DCD_HUMAN	Dermcidin	-1.04788	1.04788	0.00908271	0.0252736	88	-51.6323	0.483677	extracellular region,extracellular matrix,extracellular exosome	RNA binding,protein binding,peptidase activity	proteolysis,antimicrobial humoral response,killing of cells of other organism,defense response to bacterium,defense response to fungus
RPL-GW-6-13 / Control-GW-6-13	Q15238	PSG5	PSG5_HUMAN	Pregnancy-specific beta-1-glycoprotein 5	-1.92505	1.92505	0.0104004	0.0273546	22	-73.6668	0.263332	extracellular region	protein binding	female pregnancy	x
RPL-GW-6-13 / Control-GW-6-13	P01721	IGLV6-57	LV657_HUMAN	Immunoglobulin lambda variable 6-57	-2.14318	2.14318	0.0105596	0.0273979	44	-77.362	0.22638	extracellular region,plasma membrane,extracellular exosome	antigen binding,serine-type endopeptidase activity	proteolysis,receptor-mediated endocytosis,immune response,complement activation,complement activation, classical pathway,regulation of complement activation,Fc-epsilon receptor signaling pathway,Fc-gamma receptor signaling pathway involved in phagocytosis,regulation of immune response,leukocyte migration
RPL-GW-6-13 / Control-GW-6-13	P14618	PKM	KPYM_HUMAN	Pyruvate kinase PKM	-0.830802	0.830802	0.0157793	0.0376351	704	-43.7784	0.562216	extracellular region,nucleus,cytoplasm,mitochondrion,cytosol,cilium,extracellular matrix,vesicle,secretory granule lumen,myelin sheath,extracellular exosome,pyruvate kinase complex,extracellular vesicle,ficolin-1-rich granule lumen	magnesium ion binding,RNA binding,pyruvate kinase activity,protein binding,ATP binding,kinase activity,MHC class II protein complex binding,potassium ion binding,identical protein binding,ADP binding,cadherin binding,thyroid hormone binding	response to hypoxia,liver development,ATP biosynthetic process,response to nutrient,response to gravity,programmed cell death,response to muscle inactivity,animal organ regeneration,cellular response to insulin stimulus,pyruvate biosynthetic process,neutrophil degranulation,skeletal muscle tissue regeneration,protein homotetramerization,canonical glycolysis
RPL-GW-6-13 / Control-GW-6-13	Q9UQ74	PSG8	PSG8_HUMAN	Pregnancy-specific beta-1-glycoprotein 8	-2.87032	2.87032	0.0229395	0.0521229	22	-86.3244	0.136756	extracellular region			x
RPL-GW-6-13 / Control-GW-6-13	P02776	PF4	PLF4_HUMAN	Platelet factor 4	0.821689	0.821689	0.0237158	0.0523384	110	76.7475	1.76747	extracellular region,extracellular space,cytoplasm,symbiont-containing vacuole membrane,platelet alpha granule lumen,other organism cytoplasm	protein binding,chemokine activity,heparin binding,CXCR3 chemokine receptor binding	platelet degranulation,inflammatory response,immune response,G-protein coupled receptor signaling pathway,positive regulation of gene expression,positive regulation of macrophage derived foam cell differentiation,negative regulation of angiogenesis,cytokine-mediated signaling pathway,platelet activation,leukocyte chemotaxis,positive regulation of cAMP metabolic process,response to lipopolysacchar…
RPL-GW-6-13 / Control-GW-6-13	Q13046	PSG7	PSG7_HUMAN	Putative pregnancy-specific beta-1-glycoprotein 7	-1.66808	1.66808	0.0260569	0.0562127	198	-68.5327	0.314673	extracellular region		female pregnancy	x
RPL-GW-6-13 / Control-GW-6-13	P07942	LAMB1	LAMB1_HUMAN	Laminin subunit beta-1	-1.08634	1.08634	0.0295566	0.0623613	528	-52.9045	0.470955	extracellular region,basement membrane,laminin-1 complex,laminin-2 complex,extracellular space,endoplasmic reticulum lumen,extracellular matrix,laminin-8 complex,laminin-10 complex,perinuclear region of cytoplasm,extracellular exosome	structural molecule activity,extracellular matrix structural constituent	cell adhesion,neuronal-glial interaction involved in cerebral cortex radial glia guided migration,extracellular matrix organization,positive regulation of cell migration,neuron projection development,substrate adhesion-dependent cell spreading,endodermal cell differentiation,odontogenesis,post-translational protein modification,cellular protein metabolic process,positive regulation of epithelial …
RPL-GW-6-13 / Control-GW-6-13	P01718	IGLV3-27	LV327_HUMAN	Immunoglobulin lambda variable 3-27	-0.871314	0.871314	0.0313233	0.0655249	66	-45.3351	0.546649	extracellular region,plasma membrane	antigen binding,serine-type endopeptidase activity	proteolysis,receptor-mediated endocytosis,immune response,complement activation,complement activation, classical pathway,regulation of complement activation,Fc-epsilon receptor signaling pathway,Fc-gamma receptor signaling pathway involved in phagocytosis,regulation of immune response,leukocyte migration
RPL-GW-6-13 / Control-GW-6-13	P67936	TPM4	TPM4_HUMAN	Tropomyosin alpha-4 chain	-0.906507	0.906507	0.0313973	0.0655249	286	-46.6525	0.533475	stress fiber,podosome,cytosol,cytoskeleton,muscle thin filament tropomyosin,actin filament,focal adhesion,membrane,cortical cytoskeleton,filamentous actin,extracellular exosome	calcium ion binding,protein binding,structural constituent of muscle,identical protein binding,protein homodimerization activity,protein heterodimerization activity,actin filament binding	osteoblast differentiation,movement of cell or subcellular component,muscle contraction,actin filament organization,muscle filament sliding
RPL-GW-6-13 / Control-GW-6-13	P07451	CA3	CAH3_HUMAN	Carbonic anhydrase 3	0.594636	0.594636	0.0439118	0.0851623	66	51.0091	1.51009	cytosol	carbonate dehydratase activity,zinc ion binding,nickel cation binding,phosphatase activity	one-carbon metabolic process,response to oxidative stress,bicarbonate transport,dephosphorylation,response to ethanol
RPL-GW-6-13 / Control-GW-6-13	P06753	TPM3	TPM3_HUMAN	Tropomyosin alpha-3 chain	-1.00891	1.00891	0.0484257	0.0910189	132	-50.3079	0.496921	stress fiber,cytosol,cytoskeleton,muscle thin filament tropomyosin,actin filament,actin cytoskeleton,extracellular exosome	molecular_function,protein binding,structural constituent of muscle,actin filament binding	movement of cell or subcellular component,muscle contraction,actin filament organization,muscle filament sliding

## Sheet: RPLvsControl_GW6-9
Comparison (group1/group2)	Uniprot ID	Genes	Protein Names	Protein Descriptions	AVG Log2 Ratio	Absolute AVG Log2 Ratio	P value	Q value	# of Ratios	% Change	Ratio	GO Cellular Component	GO Molecular Function	GO Biological Process	Placenta-specific
RPL-GW-6-9 / Control-GW-6-9	P04278	SHBG	SHBG_HUMAN	Sex hormone-binding globulin	-1.04816	1.04816	6.95554e-21	4.86069e-19	630	-51.6417	0.483583	extracellular region,extracellular exosome	steroid binding,androgen binding
RPL-GW-6-9 / Control-GW-6-9	P04003	C4BPA	C4BPA_HUMAN	C4b-binding protein alpha chain	0.98753	0.98753	1.96274e-16	8.96821e-15	1036	98.2787	1.98279	extracellular region,extracellular space,plasma membrane,other organism cell,blood microparticle	RNA binding,protein binding	complement activation, classical pathway,regulation of complement activation,innate immune response,positive regulation of protein catabolic process,negative regulation of complement activation, classical pathway,regulation of opsonization
RPL-GW-6-9 / Control-GW-6-9	A6NKQ9;P0DN86	CGB1;CGB3	CGB1_HUMAN;CGB3_HUMAN	Choriogonadotropin subunit beta variant 1;Choriogonadotropin subunit beta 3	-1.82595	1.82595	6.6965e-15	2.48608e-13	126	-71.7944	0.282056	extracellular space,cytoplasm;extracellular region	hormone activity;hormone activity	G-protein coupled receptor signaling pathway,cell-cell signaling,hormone-mediated signaling pathway,ovulation;regulation of transcription from RNA polymerase II promoter,apoptotic process,signal transduction,cell-cell signaling,female gamete generation,peptide hormone processing	x
RPL-GW-6-9 / Control-GW-6-9	P11464	PSG1	PSG1_HUMAN	Pregnancy-specific beta-1-glycoprotein 1	-2.78014	2.78014	4.69551e-14	1.54952e-12	378	-85.4422	0.145578	extracellular region	protein binding	female pregnancy,leukocyte migration	x
RPL-GW-6-9 / Control-GW-6-9	Q00887	PSG9	PSG9_HUMAN	Pregnancy-specific beta-1-glycoprotein 9	-2.52405	2.52405	9.52781e-14	2.90232e-12	448	-82.6145	0.173855	extracellular region		female pregnancy	x
RPL-GW-6-9 / Control-GW-6-9	P01215	CGA	GLHA_HUMAN	Glycoprotein hormones alpha chain	-1.93835	1.93835	2.42942e-09	4.09383e-08	56	-73.9086	0.260914	extracellular region,Golgi lumen	hormone activity,protein binding	regulation of transcription from RNA polymerase II promoter,signal transduction,cell-cell signaling,positive regulation of cell proliferation,peptide hormone processing,positive regulation of cell migration,positive regulation of transcription from RNA polymerase II promoter
RPL-GW-6-9 / Control-GW-6-9	P09466	PAEP	PAEP_HUMAN	Glycodelin	-1.16639	1.16639	4.20111e-07	4.47616e-06	210	-55.4466	0.445534	extracellular region	protein binding,small molecule binding	transport,apoptotic process,multicellular organism development,positive regulation of granulocyte macrophage colony-stimulating factor production,negative regulation of sperm capacitation,regulation of binding of sperm to zona pellucida,positive regulation of interleukin-13 secretion,positive regulation of interleukin-6 secretion
RPL-GW-6-9 / Control-GW-6-9	Q96NZ9	PRAP1	PRAP1_HUMAN	Proline-rich acidic protein 1	1.0424	1.0424	6.73441e-07	6.86736e-06	98	105.965	2.05965	extracellular region	protein binding
RPL-GW-6-9 / Control-GW-6-9	P13727	PRG2	PRG2_HUMAN	Bone marrow proteoglycan	-0.819705	0.819705	9.8506e-07	9.55307e-06	238	-43.3442	0.566558	extracellular region,transport vesicle,extracellular exosome,ficolin-1-rich granule lumen	heparin binding,carbohydrate binding	defense response to nematode,negative regulation of interleukin-10 production,positive regulation of interleukin-4 production,regulation of cytokine biosynthetic process,defense response to bacterium,neutrophil degranulation	x
RPL-GW-6-9 / Control-GW-6-9	P0DOX6	NaN	IGM_HUMAN	Immunoglobulin mu heavy chain	-0.639978	0.639978	2.90343e-06	2.49045e-05	616	-35.8277	0.641723
RPL-GW-6-9 / Control-GW-6-9	P0DOX8	NaN	IGL1_HUMAN	Immunoglobulin lambda-1 light chain	-1.08026	1.08026	0.000170636	0.00101358	266	-52.7056	0.472944
RPL-GW-6-9 / Control-GW-6-9	P02743	APCS	SAMP_HUMAN	Serum amyloid P-component	0.623666	0.623666	0.000184434	0.00108469	280	54.0786	1.54079	extracellular region,extracellular space,nucleus,extracellular exosome,blood microparticle,extracellular matrix	complement component C1q binding,calcium ion binding,carbohydrate binding,virion binding,unfolded protein binding	negative regulation of acute inflammatory response,protein folding,acute-phase response,cellular protein metabolic process,negative regulation by host of viral exo-alpha-sialidase activity,negative regulation by host of viral glycoprotein metabolic process,innate immune response,negative regulation of monocyte differentiation,negative regulation of viral entry into host cell,negative regulation o…
RPL-GW-6-9 / Control-GW-6-9	P0DOX7	NaN	IGK_HUMAN	Immunoglobulin kappa light chain	-0.847842	0.847842	0.000260891	0.0014517	336	-44.4385	0.555615
RPL-GW-6-9 / Control-GW-6-9	P02786	TFRC	TFR1_HUMAN	Transferrin receptor protein 1	-1.17479	1.17479	0.000388255	0.00203863	308	-55.7052	0.442948	extracellular region,extracellular space,endosome,plasma membrane,integral component of plasma membrane,clathrin-coated pit,external side of plasma membrane,cell surface,endosome membrane,membrane,basolateral plasma membrane,clathrin-coated vesicle membrane,cytoplasmic vesicle,melanosome,perinuclear region of cytoplasm,recycling endosome,extracellular exosome,blood microparticle,extracellular ves…	virus receptor activity,RNA binding,double-stranded RNA binding,transferrin receptor activity,protein binding,transferrin transmembrane transporter activity,identical protein binding,protein homodimerization activity	cellular iron ion homeostasis,osteoclast differentiation,positive regulation of B cell proliferation,receptor internalization,transferrin transport,cellular response to drug,positive regulation of T cell proliferation,positive regulation of bone resorption,positive regulation of isotype switching,viral entry into host cell,membrane organization,iron ion import,cellular response to leukemia inhibi…
RPL-GW-6-9 / Control-GW-6-9	Q9UQ72	PSG11	PSG11_HUMAN	Pregnancy-specific beta-1-glycoprotein 11	-3.49735	3.49735	0.000453921	0.00230861	84	-91.1449	0.0885511	extracellular region		female pregnancy	x
RPL-GW-6-9 / Control-GW-6-9	O95274	LYPD3	LYPD3_HUMAN	Ly6/PLAUR domain-containing protein 3	-1.43147	1.43147	0.000462794	0.0023346	56	-62.9247	0.370753	extracellular region,extracellular space,plasma membrane,integral component of membrane,anchored component of plasma membrane	laminin binding	C-terminal protein lipidation,cell-matrix adhesion
RPL-GW-6-9 / Control-GW-6-9	P08294	SOD3	SODE_HUMAN	Extracellular superoxide dismutase [Cu-Zn]	-2.019	2.019	0.000578746	0.00278925	196	-75.327	0.24673	extracellular region,extracellular space,nucleus,cytoplasm,Golgi lumen,extracellular exosome,extracellular matrix	superoxide dismutase activity,copper ion binding,protein binding,heparin binding,zinc ion binding	response to hypoxia,removal of superoxide radicals,cellular response to oxidative stress,response to copper ion,oxidation-reduction process
RPL-GW-6-9 / Control-GW-6-9	P0DOX5	NaN	IGG1_HUMAN	Immunoglobulin gamma-1 heavy chain	-1.68137	1.68137	0.00144528	0.00597214	574	-68.8213	0.311787
RPL-GW-6-9 / Control-GW-6-9	P01619	IGKV3-20	KV320_HUMAN	Immunoglobulin kappa variable 3-20	-1.14477	1.14477	0.00283649	0.0105635	84	-54.7737	0.452263	extracellular region,extracellular space,plasma membrane,extracellular exosome,monomeric IgA immunoglobulin complex,secretory IgA immunoglobulin complex,pentameric IgM immunoglobulin complex,blood microparticle	antigen binding,serine-type endopeptidase activity	glomerular filtration,proteolysis,receptor-mediated endocytosis,immune response,complement activation,complement activation, classical pathway,antibacterial humoral response,regulation of complement activation,Fc-epsilon receptor signaling pathway,Fc-gamma receptor signaling pathway involved in phagocytosis,regulation of immune response,leukocyte migration
RPL-GW-6-9 / Control-GW-6-9	P0DOX2	NaN	IGA2_HUMAN	Immunoglobulin alpha-2 heavy chain	-1.06416	1.06416	0.00298054	0.0109676	280	-52.1751	0.478249
RPL-GW-6-9 / Control-GW-6-9	P11465	PSG2	PSG2_HUMAN	Pregnancy-specific beta-1-glycoprotein 2	-2.82115	2.82115	0.00525224	0.0175765	56	-85.8502	0.141498	cellular_component,extracellular region	molecular_function	female pregnancy,cell migration	x
RPL-GW-6-9 / Control-GW-6-9	P01591	JCHAIN	IGJ_HUMAN	Immunoglobulin J chain	-0.636453	0.636453	0.00625294	0.0202964	182	-35.6707	0.643293	extracellular region,extracellular space,extracellular exosome,monomeric IgA immunoglobulin complex,dimeric IgA immunoglobulin complex,secretory IgA immunoglobulin complex,secretory dimeric IgA immunoglobulin complex,pentameric IgM immunoglobulin complex,blood microparticle,hexameric IgM immunoglobulin complex	antigen binding,IgA binding,protein binding, bridging,protein homodimerization activity,single-stranded DNA binding,phosphatidylcholine binding,immunoglobulin receptor binding,peptidoglycan binding	retina homeostasis,adaptive immune response,glomerular filtration,receptor-mediated endocytosis,immune response,antibacterial humoral response,positive regulation of protein oligomerization,innate immune response,leukocyte migration,positive regulation of respiratory burst
RPL-GW-6-9 / Control-GW-6-9	P81605	DCD	DCD_HUMAN	Dermcidin	-0.879773	0.879773	0.00672563	0.0214786	56	-45.6547	0.543453	extracellular region,extracellular matrix,extracellular exosome	RNA binding,protein binding,peptidase activity	proteolysis,antimicrobial humoral response,killing of cells of other organism,defense response to bacterium,defense response to fungus
RPL-GW-6-9 / Control-GW-6-9	P80748	IGLV3-21	LV321_HUMAN	Immunoglobulin lambda variable 3-21	-1.05821	1.05821	0.00696265	0.021999	84	-51.9772	0.480228	extracellular region,plasma membrane,extracellular exosome,blood microparticle	antigen binding,serine-type endopeptidase activity	proteolysis,receptor-mediated endocytosis,immune response,complement activation,complement activation, classical pathway,regulation of complement activation,Fc-epsilon receptor signaling pathway,Fc-gamma receptor signaling pathway involved in phagocytosis,regulation of immune response,leukocyte migration
RPL-GW-6-9 / Control-GW-6-9	Q14137	BOP1	BOP1_HUMAN	Ribosome biogenesis protein BOP1	-1.14905	1.14905	0.00699229	0.0220341	14	-54.9079	0.450921	nucleus,nucleoplasm,nucleolus,intracellular ribonucleoprotein complex,preribosome, large subunit precursor,PeBoW complex	RNA binding,protein binding,ribonucleoprotein complex binding	ribosomal large subunit assembly,cleavage in ITS2 between 5.8S rRNA and LSU-rRNA of tricistronic rRNA transcript (SSU-rRNA, 5.8S rRNA, LSU-rRNA),maturation of LSU-rRNA from tricistronic rRNA transcript (SSU-rRNA, 5.8S rRNA, LSU-rRNA),rRNA processing,cell proliferation,ribosome biogenesis,regulation of cell cycle,regulation of signal transduction by p53 class mediator
RPL-GW-6-9 / Control-GW-6-9	P07942	LAMB1	LAMB1_HUMAN	Laminin subunit beta-1	-1.14105	1.14105	0.00840646	0.0255746	336	-54.6569	0.453431	extracellular region,basement membrane,laminin-1 complex,laminin-2 complex,extracellular space,endoplasmic reticulum lumen,extracellular matrix,laminin-8 complex,laminin-10 complex,perinuclear region of cytoplasm,extracellular exosome	structural molecule activity,extracellular matrix structural constituent	cell adhesion,neuronal-glial interaction involved in cerebral cortex radial glia guided migration,extracellular matrix organization,positive regulation of cell migration,neuron projection development,substrate adhesion-dependent cell spreading,endodermal cell differentiation,odontogenesis,post-translational protein modification,cellular protein metabolic process,positive regulation of epithelial …
RPL-GW-6-9 / Control-GW-6-9	P01834	IGKC	IGKC_HUMAN	Immunoglobulin kappa constant	-1.02829	1.02829	0.0132998	0.0363545	42	-50.971	0.49029	extracellular region,extracellular space,plasma membrane,external side of plasma membrane,immunoglobulin complex, circulating,extracellular exosome,blood microparticle	antigen binding,serine-type endopeptidase activity,immunoglobulin receptor binding	retina homeostasis,proteolysis,receptor-mediated endocytosis,phagocytosis, recognition,phagocytosis, engulfment,immune response,complement activation,complement activation, classical pathway,regulation of complement activation,Fc-epsilon receptor signaling pathway,Fc-gamma receptor signaling pathway involved in phagocytosis,defense response to bacterium,innate immune response,regulation of immune…
RPL-GW-6-9 / Control-GW-6-9	P31947	SFN	1433S_HUMAN	14-3-3 protein sigma	-2.46734	2.46734	0.0141405	0.0382227	112	-81.9176	0.180824	extracellular space,nucleus,mitochondrion,cytosol,cytoplasmic vesicle membrane,extracellular exosome	protein binding,protein kinase C inhibitor activity,protein kinase binding,protein domain specific binding,identical protein binding,cadherin binding,phosphoprotein binding	regulation of cyclin-dependent protein serine/threonine kinase activity,release of cytochrome c from mitochondria,keratinocyte development,negative regulation of protein kinase activity,DNA damage response, signal transduction by p53 class mediator resulting in cell cycle arrest,signal transduction,intrinsic apoptotic signaling pathway in response to DNA damage,regulation of epidermal cell divisi…
RPL-GW-6-9 / Control-GW-6-9	P55056	APOC4	APOC4_HUMAN	Apolipoprotein C-IV	0.796059	0.796059	0.0173312	0.0449552	238	73.6352	1.73635	extracellular region,very-low-density lipoprotein particle,high-density lipoprotein particle	lipid transporter activity	lipid metabolic process,lipid transport,positive regulation of sequestering of triglyceride,very-low-density lipoprotein particle assembly,very-low-density lipoprotein particle clearance,triglyceride homeostasis
RPL-GW-6-9 / Control-GW-6-9	A0A0C4DH38	IGHV5-51	HV551_HUMAN	Immunoglobulin heavy variable 5-51	-0.962231	0.962231	0.0176477	0.0456765	126	-48.6737	0.513263	external side of plasma membrane,immunoglobulin complex, circulating,blood microparticle	antigen binding,immunoglobulin receptor binding	phagocytosis, recognition,phagocytosis, engulfment,complement activation, classical pathway,defense response to bacterium,innate immune response,B cell receptor signaling pathway,positive regulation of B cell activation
RPL-GW-6-9 / Control-GW-6-9	Q00888	PSG4	PSG4_HUMAN	Pregnancy-specific beta-1-glycoprotein 4	-2.66274	2.66274	0.018319	0.0470814	280	-84.2081	0.157919	extracellular exosome		female pregnancy	x
RPL-GW-6-9 / Control-GW-6-9	P20851	C4BPB	C4BPB_HUMAN	C4b-binding protein beta chain	0.898945	0.898945	0.0196067	0.0497178	266	86.4702	1.8647	extracellular region,extracellular space,plasma membrane,other organism cell	protein binding	complement activation, classical pathway,blood coagulation,regulation of complement activation,innate immune response,positive regulation of protein catabolic process,negative regulation of complement activation, classical pathway,regulation of opsonization
RPL-GW-6-9 / Control-GW-6-9	P01742	IGHV1-69	HV169_HUMAN	Immunoglobulin heavy variable 1-69	-1.1274	1.1274	0.0217836	0.0543104	112	-54.2259	0.457741	extracellular region,plasma membrane	antigen binding,serine-type endopeptidase activity	proteolysis,receptor-mediated endocytosis,immune response,complement activation,complement activation, classical pathway,regulation of complement activation,Fc-epsilon receptor signaling pathway,Fc-gamma receptor signaling pathway involved in phagocytosis,regulation of immune response,leukocyte migration
RPL-GW-6-9 / Control-GW-6-9	P00739	HPR	HPTR_HUMAN	Haptoglobin-related protein	1.52711	1.52711	0.022019	0.0547824	196	188.208	2.88208	extracellular region,spherical high-density lipoprotein particle,extracellular exosome,blood microparticle	hemoglobin binding	receptor-mediated endocytosis
RPL-GW-6-9 / Control-GW-6-9	P0DOX3	NaN	IGD_HUMAN	Immunoglobulin delta heavy chain	-1.14907	1.14907	0.0240945	0.0592023	322	-54.9083	0.450917
RPL-GW-6-9 / Control-GW-6-9	Q5T749	KPRP	KPRP_HUMAN	Keratinocyte proline-rich protein	0.639413	0.639413	0.0290478	0.0686058	252	55.7695	1.5577	cytoplasm,extracellular exosome	protein binding
RPL-GW-6-9 / Control-GW-6-9	P08779	KRT16	K1C16_HUMAN	Keratin, type I cytoskeletal 16	-0.587662	0.587662	0.0368335	0.0812594	252	-33.458	0.66542	nucleus,cytosol,cytoskeleton,intermediate filament,extracellular exosome	structural constituent of cytoskeleton,protein binding	morphogenesis of an epithelium,inflammatory response,cytoskeleton organization,aging,cell proliferation,epidermis development,keratinocyte differentiation,negative regulation of cell migration,keratinization,hair cycle,innate immune response,intermediate filament cytoskeleton organization,keratinocyte migration,establishment of skin barrier,cornification
RPL-GW-6-9 / Control-GW-6-9	A2RUC4	TYW5	TYW5_HUMAN	tRNA wybutosine-synthesizing protein 5	1.00961	1.00961	0.0387279	0.0843456	14	101.337	2.01337	cytoplasm	tRNA binding,iron ion binding,oxidoreductase activity, acting on paired donors, with incorporation or reduction of molecular oxygen, 2-oxoglutarate as one donor, and incorporation of one atom each of oxygen into both donors,protein homodimerization activity	tRNA modification,wybutosine biosynthetic process,oxidation-reduction process
RPL-GW-6-9 / Control-GW-6-9	Q9UQ74	PSG8	PSG8_HUMAN	Pregnancy-specific beta-1-glycoprotein 8	-2.65178	2.65178	0.0389937	0.0848434	14	-84.0876	0.159124	extracellular region			x
RPL-GW-6-9 / Control-GW-6-9	P0DOY3	IGLC3	IGLC3_HUMAN	Immunoglobulin lambda constant 3	-1.00088	1.00088	0.040315	0.0870012	70	-50.0305	0.499695	extracellular space,plasma membrane,extracellular exosome,blood microparticle	antigen binding	adaptive immune response

## Sheet: RPLvsControl_GW9-13
Comparison (group1/group2)	Uniprot ID	Genes	Protein Names	Protein Descriptions	AVG Log2 Ratio	Absolute AVG Log2 Ratio	P value	Q value	# of Ratios	% Change	Ratio	GO Cellular Component	GO Molecular Function	GO Biological Process	Placenta-specific
RPL-GW-9-13 / Control-GW-9-13	P20742	PZP	PZP_HUMAN	Pregnancy zone protein	-1.8875	1.8875	1.06292e-51	6.31373e-49	1272	-72.9724	0.270276	extracellular region,extracellular exosome,blood microparticle	endopeptidase inhibitor activity,serine-type endopeptidase inhibitor activity	female pregnancy,negative regulation of endopeptidase activity
RPL-GW-9-13 / Control-GW-9-13	Q13219	PAPPA	PAPP1_HUMAN	Pappalysin-1	-2.92994	2.92994	4.19372e-28	6.64286e-26	488	-86.878	0.13122	extracellular region,extracellular space	metalloendopeptidase activity,metallopeptidase activity,zinc ion binding	proteolysis,female pregnancy,response to follicle-stimulating hormone,cellular protein metabolic process,response to glucocorticoid	x
RPL-GW-9-13 / Control-GW-9-13	P07996	THBS1	TSP1_HUMAN	Thrombospondin-1	1.95603	1.95603	4.08765e-22	3.59713e-20	560	287.994	3.87994	extracellular region,fibrinogen complex,extracellular space,endoplasmic reticulum,endoplasmic reticulum lumen,external side of plasma membrane,cell surface,sarcoplasmic reticulum,secretory granule,extracellular matrix,platelet alpha granule,platelet alpha granule lumen,extracellular exosome	phosphatidylserine binding,fibronectin binding,integrin binding,calcium ion binding,protein binding,heparin binding,fibroblast growth factor binding,low-density lipoprotein particle binding,identical protein binding,laminin binding,proteoglycan binding,transforming growth factor beta binding,fibrinogen binding,collagen V binding	activation of MAPK activity,response to hypoxia,negative regulation of endothelial cell proliferation,negative regulation of cell-matrix adhesion,sprouting angiogenesis,chronic inflammatory response,platelet degranulation,negative regulation of antigen processing and presentation of peptide or polysaccharide antigen via MHC class II,negative regulation of dendritic cell antigen processing and pre…
RPL-GW-9-13 / Control-GW-9-13	P13727	PRG2	PRG2_HUMAN	Bone marrow proteoglycan	-1.75756	1.75756	1.02892e-21	8.43007e-20	136	-70.4251	0.295749	extracellular region,transport vesicle,extracellular exosome,ficolin-1-rich granule lumen	heparin binding,carbohydrate binding	defense response to nematode,negative regulation of interleukin-10 production,positive regulation of interleukin-4 production,regulation of cytokine biosynthetic process,defense response to bacterium,neutrophil degranulation	x
RPL-GW-9-13 / Control-GW-9-13	Q00887	PSG9	PSG9_HUMAN	Pregnancy-specific beta-1-glycoprotein 9	-2.40796	2.40796	2.64671e-20	1.69961e-18	256	-81.1578	0.188422	extracellular region		female pregnancy	x
RPL-GW-9-13 / Control-GW-9-13	P04264	KRT1	K2C1_HUMAN	Keratin, type II cytoskeletal 1	-0.946436	0.946436	1.16748e-16	5.54788e-15	704	-48.1087	0.518913	cornified envelope,extracellular region,extracellular space,nucleus,cytosol,cytoskeleton,membrane,extracellular matrix,keratin filament,extracellular exosome,blood microparticle,ficolin-1-rich granule lumen	receptor activity,protein binding,carbohydrate binding,structural constituent of epidermis	complement activation, lectin pathway,retina homeostasis,response to oxidative stress,peptide cross-linking,keratinization,fibrinolysis,neutrophil degranulation,regulation of angiogenesis,negative regulation of inflammatory response,establishment of skin barrier,cornification,skin epidermis development
RPL-GW-9-13 / Control-GW-9-13	P08519	LPA	APOA_HUMAN	Apolipoprotein(a)	-3.42265	3.42265	1.82051e-16	8.48146e-15	736	-90.6744	0.0932565	extracellular region,plasma lipoprotein particle	fibronectin binding,serine-type endopeptidase activity,endopeptidase inhibitor activity,protein binding,heparin binding,apolipoprotein binding	proteolysis,lipid metabolic process,lipid transport,blood circulation,negative regulation of endopeptidase activity,low-density lipoprotein particle remodeling
RPL-GW-9-13 / Control-GW-9-13	Q16610	ECM1	ECM1_HUMAN	Extracellular matrix protein 1	0.669922	0.669922	1.01444e-14	3.70818e-13	464	59.0987	1.59099	extracellular region,proteinaceous extracellular matrix,extracellular matrix,platelet dense granule lumen,extracellular exosome	protease binding,signal transducer activity,interleukin-2 receptor binding,protein binding,protein C-terminus binding,enzyme binding,laminin binding	ossification,angiogenesis,positive regulation of endothelial cell proliferation,negative regulation of cytokine-mediated signaling pathway,platelet degranulation,regulation of type 2 immune response,regulation of transcription from RNA polymerase II promoter,inflammatory response,signal transduction,negative regulation of peptidase activity,negative regulation of bone mineralization,biomineral ti…
RPL-GW-9-13 / Control-GW-9-13	P69905	HBA1	HBA_HUMAN	Hemoglobin subunit alpha	1.74472	1.74472	1.18503e-14	4.20244e-13	448	235.13	3.3513	extracellular region,extracellular space,cytosol,hemoglobin complex,membrane,cytosolic small ribosomal subunit,haptoglobin-hemoglobin complex,extracellular exosome,endocytic vesicle lumen,blood microparticle	oxygen transporter activity,iron ion binding,protein binding,oxygen binding,heme binding,peroxidase activity,haptoglobin binding	receptor-mediated endocytosis,positive regulation of cell death,oxygen transport,bicarbonate transport,response to hydrogen peroxide,hydrogen peroxide catabolic process,protein heterooligomerization,cellular oxidant detoxification
RPL-GW-9-13 / Control-GW-9-13	P02533	KRT14	K1C14_HUMAN	Keratin, type I cytoskeletal 14	-0.866478	0.866478	8.32923e-14	2.60398e-12	464	-45.1516	0.548484	nucleus,cytoplasm,cytosol,intermediate filament,keratin filament,basal part of cell,extracellular exosome,cell periphery	structural constituent of cytoskeleton,protein binding,keratin filament binding	aging,epidermis development,response to zinc ion,response to ionizing radiation,keratinization,hemidesmosome assembly,hair cycle,intermediate filament bundle assembly,cornification
RPL-GW-9-13 / Control-GW-9-13	P11464	PSG1	PSG1_HUMAN	Pregnancy-specific beta-1-glycoprotein 1	-1.57423	1.57423	1.39717e-12	3.86009e-11	216	-66.4178	0.335822	extracellular region	protein binding	female pregnancy,leukocyte migration	x
RPL-GW-9-13 / Control-GW-9-13	A6NKQ9;P0DN86	CGB1;CGB3	CGB1_HUMAN;CGB3_HUMAN	Choriogonadotropin subunit beta variant 1;Choriogonadotropin subunit beta 3	-3.5999	3.5999	1.7024e-12	4.64931e-11	72	-91.7525	0.0824752	extracellular space,cytoplasm;extracellular region	hormone activity;hormone activity	G-protein coupled receptor signaling pathway,cell-cell signaling,hormone-mediated signaling pathway,ovulation;regulation of transcription from RNA polymerase II promoter,apoptotic process,signal transduction,cell-cell signaling,female gamete generation,peptide hormone processing	x
RPL-GW-9-13 / Control-GW-9-13	P04275	VWF	VWF_HUMAN	von Willebrand factor	-0.763437	0.763437	3.37413e-12	8.90769e-11	1128	-41.0909	0.589091	extracellular region,proteinaceous extracellular matrix,endoplasmic reticulum,extracellular matrix,platelet alpha granule,platelet alpha granule lumen,Weibel-Palade body,extracellular exosome	protease binding,integrin binding,protein binding,collagen binding,immunoglobulin binding,identical protein binding,protein homodimerization activity,protein N-terminus binding,chaperone binding	platelet degranulation,cell adhesion,blood coagulation,blood coagulation, intrinsic pathway,hemostasis,response to wounding,platelet activation,extracellular matrix organization,cell-substrate adhesion,protein homooligomerization
RPL-GW-9-13 / Control-GW-9-13	P35527	KRT9	K1C9_HUMAN	Keratin, type I cytoskeletal 9	-0.969301	0.969301	1.33891e-11	3.27963e-10	600	-48.9246	0.510754	extracellular space,nucleus,cytosol,intermediate filament,membrane,extracellular exosome	structural constituent of cytoskeleton	spermatogenesis,epidermis development,keratinization,skin development,intermediate filament organization,cornification
RPL-GW-9-13 / Control-GW-9-13	Q6P988	NOTUM	NOTUM_HUMAN	Palmitoleoyl-protein carboxylesterase NOTUM	-2.3439	2.3439	2.41286e-11	5.6762e-10	112	-80.3024	0.196976	extracellular region,endoplasmic reticulum lumen	phospholipase C activity,palmitoleyl hydrolase activity	Wnt signaling pathway,negative regulation of Wnt signaling pathway,post-translational protein modification,cellular protein metabolic process,negative regulation of canonical Wnt signaling pathway,protein depalmitoleylation
RPL-GW-9-13 / Control-GW-9-13	P68871	HBB	HBB_HUMAN	Hemoglobin subunit beta	1.75434	1.75434	5.53328e-11	1.2521e-09	336	237.371	3.37371	extracellular region,extracellular space,cytosol,hemoglobin complex,haptoglobin-hemoglobin complex,extracellular exosome,endocytic vesicle lumen,blood microparticle,tertiary granule lumen,ficolin-1-rich granule lumen	oxygen transporter activity,iron ion binding,protein binding,oxygen binding,heme binding,hemoglobin binding,peroxidase activity,haptoglobin binding	receptor-mediated endocytosis,blood coagulation,regulation of blood pressure,positive regulation of cell death,oxygen transport,bicarbonate transport,nitric oxide transport,response to hydrogen peroxide,hydrogen peroxide catabolic process,neutrophil degranulation,positive regulation of nitric oxide biosynthetic process,regulation of blood vessel size,protein heterooligomerization,renal absorption…
RPL-GW-9-13 / Control-GW-9-13	Q08380	LGALS3BP	LG3BP_HUMAN	Galectin-3-binding protein	-0.867775	0.867775	7.46036e-11	1.64681e-09	200	-45.2009	0.547991	extracellular region,proteinaceous extracellular matrix,extracellular space,membrane,platelet dense granule lumen,extracellular exosome,blood microparticle,extracellular matrix	scavenger receptor activity	platelet degranulation,receptor-mediated endocytosis,cellular defense response,cell adhesion,signal transduction
RPL-GW-9-13 / Control-GW-9-13	P09172	DBH	DOPO_HUMAN	Dopamine beta-hydroxylase	0.596282	0.596282	8.73798e-10	1.63476e-08	312	51.1815	1.51182	extracellular region,extracellular space,cytoplasm,membrane,integral component of membrane,transport vesicle membrane,secretory granule membrane,chromaffin granule lumen,secretory granule lumen,chromaffin granule membrane,intracellular membrane-bounded organelle	catalytic activity,dopamine beta-monooxygenase activity,copper ion binding,L-ascorbic acid binding	cytokine production,blood vessel remodeling,response to amphetamine,leukocyte mediated immunity,octopamine biosynthetic process,chemical synaptic transmission,memory,locomotory behavior,visual learning,regulation of cell proliferation,homoiothermy,dopamine catabolic process,norepinephrine biosynthetic process,catecholamine biosynthetic process,glucose homeostasis,fear response,maternal behavior,p…
RPL-GW-9-13 / Control-GW-9-13	P18428	LBP	LBP_HUMAN	Lipopolysaccharide-binding protein	-0.825859	0.825859	3.70117e-09	5.94187e-08	256	-43.5854	0.564146	extracellular region,extracellular space,cell surface,membrane,extracellular exosome	lipopolysaccharide binding,receptor binding,protein binding,lipoteichoic acid binding,lipopeptide binding	toll-like receptor signaling pathway,leukocyte chemotaxis involved in inflammatory response,macrophage activation involved in immune response,acute-phase response,cellular defense response,opsonization,lipopolysaccharide transport,lipopolysaccharide-mediated signaling pathway,detection of molecule of bacterial origin,response to lipopolysaccharide,negative regulation of tumor necrosis factor prod…
RPL-GW-9-13 / Control-GW-9-13	Q5T749	KPRP	KPRP_HUMAN	Keratinocyte proline-rich protein	-1.26889	1.26889	3.73909e-09	5.96247e-08	144	-58.5021	0.414979	cytoplasm,extracellular exosome	protein binding
RPL-GW-9-13 / Control-GW-9-13	P13647	KRT5	K2C5_HUMAN	Keratin, type II cytoskeletal 5	-1.27858	1.27858	2.55457e-08	3.57038e-07	224	-58.7798	0.412202	nucleus,cytoplasm,mitochondrion,cytosol,intermediate filament,plasma membrane,membrane,keratin filament,extracellular exosome	structural constituent of cytoskeleton,protein binding,scaffold protein binding	cytoskeleton organization,epidermis development,keratinization,hemidesmosome assembly,cornification
RPL-GW-9-13 / Control-GW-9-13	P03951	F11	FA11_HUMAN	Coagulation factor XI	0.628713	0.628713	4.45211e-08	5.97639e-07	464	54.6185	1.54618	extracellular region,extracellular space,plasma membrane,membrane,extracellular exosome	serine-type endopeptidase activity,protein binding,heparin binding,serine-type aminopeptidase activity	blood coagulation,blood coagulation, intrinsic pathway,plasminogen activation,positive regulation of fibrinolysis
RPL-GW-9-13 / Control-GW-9-13	O43184	ADAM12	ADA12_HUMAN	Disintegrin and metalloproteinase domain-containing protein 12	-0.768073	0.768073	5.20294e-08	6.82993e-07	248	-41.2799	0.587201	extracellular space,nucleoplasm,plasma membrane,integral component of membrane	metalloendopeptidase activity,metallopeptidase activity,SH3 domain binding,metal ion binding	proteolysis,cell adhesion,myoblast fusion,extracellular matrix organization	x
RPL-GW-9-13 / Control-GW-9-13	Q6H9L7	ISM2	ISM2_HUMAN	Isthmin-2	-1.83063	1.83063	1.30296e-07	1.59579e-06	120	-71.8858	0.281142	extracellular region
RPL-GW-9-13 / Control-GW-9-13	P22891	PROZ	PROZ_HUMAN	Vitamin K-dependent protein Z	-0.918224	0.918224	1.63377e-07	1.96052e-06	272	-47.084	0.52916	extracellular space,endoplasmic reticulum lumen,Golgi lumen,extracellular exosome	serine-type endopeptidase activity,calcium ion binding	signal peptide processing,ER to Golgi vesicle-mediated transport,blood coagulation,peptidyl-glutamic acid carboxylation,negative regulation of blood coagulation
RPL-GW-9-13 / Control-GW-9-13	P01019	AGT	ANGT_HUMAN	Angiotensinogen	-1.02924	1.02924	1.67353e-07	1.98816e-06	552	-51.0032	0.489968	extracellular region,extracellular space,cytosol,extracellular exosome,blood microparticle	serine-type endopeptidase inhibitor activity,hormone activity,protein binding,growth factor activity,type 1 angiotensin receptor binding,type 2 angiotensin receptor binding	regulation of cell growth,positive regulation of cytokine production,kidney development,blood vessel remodeling,angiotensin maturation,regulation of blood volume by renin-angiotensin,renin-angiotensin regulation of aldosterone production,regulation of renal output by angiotensin,regulation of heart rate,regulation of blood vessel size by renin-angiotensin,renal system process,angiotensin-mediated…
RPL-GW-9-13 / Control-GW-9-13	P01215	CGA	GLHA_HUMAN	Glycoprotein hormones alpha chain	-3.66435	3.66435	2.04774e-07	2.38502e-06	32	-92.1128	0.0788716	extracellular region,Golgi lumen	hormone activity,protein binding	regulation of transcription from RNA polymerase II promoter,signal transduction,cell-cell signaling,positive regulation of cell proliferation,peptide hormone processing,positive regulation of cell migration,positive regulation of transcription from RNA polymerase II promoter
RPL-GW-9-13 / Control-GW-9-13	P13645	KRT10	K1C10_HUMAN	Keratin, type I cytoskeletal 10	-1.06928	1.06928	2.85452e-07	3.22969e-06	552	-52.3444	0.476556	cornified envelope,extracellular space,nucleus,cytoplasm,cytosol,intermediate filament,membrane,extracellular exosome	structural constituent of epidermis	peptide cross-linking,keratinocyte differentiation,keratinization,cornification,skin epidermis development
RPL-GW-9-13 / Control-GW-9-13	P04278	SHBG	SHBG_HUMAN	Sex hormone-binding globulin	-0.892772	0.892772	7.22566e-07	7.3056e-06	360	-46.1422	0.538578	extracellular region,extracellular exosome	steroid binding,androgen binding
RPL-GW-9-13 / Control-GW-9-13	P32119	PRDX2	PRDX2_HUMAN	Peroxiredoxin-2	0.711343	0.711343	1.62231e-06	1.46563e-05	200	63.7327	1.63733	cytoplasm,cytosol,extracellular exosome	thioredoxin peroxidase activity,antioxidant activity	response to oxidative stress,removal of superoxide radicals,cellular response to oxidative stress,hydrogen peroxide catabolic process,regulation of apoptotic process,negative regulation of apoptotic process,cell redox homeostasis,oxidation-reduction process
RPL-GW-9-13 / Control-GW-9-13	P04040	CAT	CATA_HUMAN	Catalase	0.776705	0.776705	2.80198e-06	2.42091e-05	296	71.3214	1.71321	extracellular region,mitochondrion,mitochondrial intermembrane space,lysosome,peroxisome,peroxisomal membrane,peroxisomal matrix,endoplasmic reticulum,Golgi apparatus,cytosol,plasma membrane,focal adhesion,membrane,secretory granule lumen,intracellular membrane-bounded organelle,extracellular exosome,ficolin-1-rich granule lumen	aminoacylase activity,catalase activity,receptor binding,antioxidant activity,oxidoreductase activity, acting on peroxide as acceptor,enzyme binding,heme binding,protein homodimerization activity,metal ion binding,NADP binding	response to reactive oxygen species,osteoblast differentiation,ureteric bud development,response to hypoxia,triglyceride metabolic process,aging,cholesterol metabolic process,aerobic respiration,response to light intensity,UV protection,response to ozone,response to lead ion,positive regulation of phosphatidylinositol 3-kinase signaling,response to activity,response to inactivity,hemoglobin metab…
RPL-GW-9-13 / Control-GW-9-13	P00915	CA1	CAH1_HUMAN	Carbonic anhydrase 1	0.657778	0.657778	4.60502e-06	3.83914e-05	272	57.7651	1.57765	cytosol,extracellular exosome	arylesterase activity,carbonate dehydratase activity,protein binding,zinc ion binding,hydro-lyase activity	one-carbon metabolic process,bicarbonate transport,interleukin-12-mediated signaling pathway
RPL-GW-9-13 / Control-GW-9-13	P02538	KRT6A	K2C6A_HUMAN	Keratin, type II cytoskeletal 6A	-0.950465	0.950465	6.49465e-06	5.28469e-05	480	-48.2534	0.517466	nucleus,cytosol,membrane,keratin filament,extracellular exosome	structural constituent of cytoskeleton,protein binding	negative regulation of cytolysis by symbiont of host cells,morphogenesis of an epithelium,cytoskeleton organization,positive regulation of cell proliferation,cell differentiation,keratinization,wound healing,defense response to Gram-positive bacterium,cytolysis in other organism involved in symbiotic interaction,Requires Ontology,cornification,negative regulation of entry of bacterium into host c…
RPL-GW-9-13 / Control-GW-9-13	Q13790	APOF	APOF_HUMAN	Apolipoprotein F	1.10305	1.10305	8.89873e-06	7.09108e-05	56	114.808	2.14808	extracellular region,low-density lipoprotein particle,high-density lipoprotein particle	receptor binding,lipid transporter activity,cholesterol binding	lipid metabolic process,lipid transport,cholesterol metabolic process
RPL-GW-9-13 / Control-GW-9-13	P02775	PPBP	CXCL7_HUMAN	Platelet basic protein	1.76891	1.76891	1.49093e-05	0.000113905	104	240.796	3.40796	extracellular region,extracellular space,platelet alpha granule lumen,tertiary granule lumen	glucose transmembrane transporter activity,chemokine activity,growth factor activity,CXCR chemokine receptor binding	leukocyte migration involved in inflammatory response,platelet degranulation,inflammatory response,immune response,G-protein coupled receptor signaling pathway,glucose transport,neutrophil chemotaxis,response to lipopolysaccharide,regulation of cell proliferation,defense response to bacterium,neutrophil degranulation,positive regulation of cell division,chemokine-mediated signaling pathway,positi…
RPL-GW-9-13 / Control-GW-9-13	P11465	PSG2	PSG2_HUMAN	Pregnancy-specific beta-1-glycoprotein 2	-1.72784	1.72784	1.6138e-05	0.000122504	32	-69.8095	0.301905	cellular_component,extracellular region	molecular_function	female pregnancy,cell migration	x
RPL-GW-9-13 / Control-GW-9-13	P02750	LRG1	A2GL_HUMAN	Leucine-rich alpha-2-glycoprotein	-0.601436	0.601436	1.71951e-05	0.0001297	192	-34.0903	0.659097	extracellular region,extracellular space,membrane,specific granule lumen,intracellular membrane-bounded organelle,extracellular exosome,tertiary granule lumen,ficolin-1-rich granule lumen	molecular_function,transforming growth factor beta receptor binding	positive regulation of endothelial cell proliferation,biological_process,positive regulation of transforming growth factor beta receptor signaling pathway,neutrophil degranulation,positive regulation of angiogenesis,brown fat cell differentiation
RPL-GW-9-13 / Control-GW-9-13	P08779	KRT16	K1C16_HUMAN	Keratin, type I cytoskeletal 16	-2.92027	2.92027	2.25415e-05	0.000167371	144	-86.7898	0.132102	nucleus,cytosol,cytoskeleton,intermediate filament,extracellular exosome	structural constituent of cytoskeleton,protein binding	morphogenesis of an epithelium,inflammatory response,cytoskeleton organization,aging,cell proliferation,epidermis development,keratinocyte differentiation,negative regulation of cell migration,keratinization,hair cycle,innate immune response,intermediate filament cytoskeleton organization,keratinocyte migration,establishment of skin barrier,cornification
RPL-GW-9-13 / Control-GW-9-13	P04003	C4BPA	C4BPA_HUMAN	C4b-binding protein alpha chain	0.623256	0.623256	3.30621e-05	0.000233796	592	54.0348	1.54035	extracellular region,extracellular space,plasma membrane,other organism cell,blood microparticle	RNA binding,protein binding	complement activation, classical pathway,regulation of complement activation,innate immune response,positive regulation of protein catabolic process,negative regulation of complement activation, classical pathway,regulation of opsonization
RPL-GW-9-13 / Control-GW-9-13	P02771	AFP	FETA_HUMAN	Alpha-fetoprotein	2.60558	2.60558	6.04881e-05	0.000403707	240	508.638	6.08638	extracellular space,endoplasmic reticulum lumen,cytosol	protein binding,metal ion binding	ovulation from ovarian follicle,transport,progesterone metabolic process,post-translational protein modification,cellular protein metabolic process,SMAD protein signal transduction
RPL-GW-9-13 / Control-GW-9-13	P13489	RNH1	RINI_HUMAN	Ribonuclease inhibitor	0.85793	0.85793	7.33683e-05	0.00047242	72	81.2436	1.81244	nucleoplasm,cytosol,angiogenin-PRI complex,extracellular exosome	protein binding,ribonuclease inhibitor activity	mRNA catabolic process,negative regulation of catalytic activity,regulation of angiogenesis
RPL-GW-9-13 / Control-GW-9-13	Q00888	PSG4	PSG4_HUMAN	Pregnancy-specific beta-1-glycoprotein 4	-1.7195	1.7195	0.000109377	0.000689333	160	-69.6347	0.303653	extracellular exosome		female pregnancy	x
RPL-GW-9-13 / Control-GW-9-13	P20930	FLG	FILA_HUMAN	Filaggrin	-0.646009	0.646009	0.000110638	0.00069544	80	-36.0954	0.639046	cornified envelope,nucleus,cytosol,intermediate filament,keratohyalin granule,intracellular membrane-bounded organelle	structural molecule activity,calcium ion binding,protein binding,structural constituent of epidermis,transition metal ion binding	multicellular organism development,peptide cross-linking,keratinocyte differentiation,establishment of skin barrier,cornification,skin epidermis development
RPL-GW-9-13 / Control-GW-9-13	P14780	MMP9	MMP9_HUMAN	Matrix metalloproteinase-9	1.34909	1.34909	0.00011919	0.000737662	24	154.751	2.54751	extracellular region,proteinaceous extracellular matrix,extracellular space,extracellular exosome,tertiary granule lumen,ficolin-1-rich granule lumen	endopeptidase activity,metalloendopeptidase activity,serine-type endopeptidase activity,protein binding,collagen binding,metallopeptidase activity,zinc ion binding,identical protein binding	skeletal system development,ossification,positive regulation of protein phosphorylation,proteolysis,embryo implantation,extracellular matrix disassembly,macrophage differentiation,positive regulation of cell migration,collagen catabolic process,cellular response to reactive oxygen species,endodermal cell differentiation,negative regulation of apoptotic process,neutrophil degranulation,positive re…
RPL-GW-9-13 / Control-GW-9-13	Q9NZK5	ADA2	ADA2_HUMAN	Adenosine deaminase 2	-0.631375	0.631375	0.000184361	0.00108469	64	-35.4439	0.645561	extracellular region,extracellular space,azurophil granule lumen,cytosol	adenosine deaminase activity,growth factor activity,heparin binding,zinc ion binding,adenosine receptor binding,protein homodimerization activity,proteoglycan binding	adenosine catabolic process,multicellular organism development,hypoxanthine salvage,neutrophil degranulation,cellular protein metabolic process,inosine biosynthetic process
RPL-GW-9-13 / Control-GW-9-13	Q16706	MAN2A1	MA2A1_HUMAN	Alpha-mannosidase 2	0.593609	0.593609	0.000208673	0.00120341	160	50.9017	1.50902	Golgi membrane,Golgi medial cisterna,cis-Golgi network,membrane,integral component of membrane,extracellular exosome	alpha-mannosidase activity,mannosyl-oligosaccharide 1,3-1,6-alpha-mannosidase activity,hydrolase activity, hydrolyzing N-glycosyl compounds,carbohydrate binding,metal ion binding	in utero embryonic development,liver development,mannose metabolic process,protein glycosylation,N-glycan processing,protein deglycosylation,mitochondrion organization,vacuole organization,respiratory gaseous exchange,lung alveolus development,positive regulation of neurogenesis,retina morphogenesis in camera-type eye
RPL-GW-9-13 / Control-GW-9-13	P04066	FUCA1	FUCO_HUMAN	Tissue alpha-L-fucosidase	-0.953065	0.953065	0.000225618	0.00128553	40	-48.3466	0.516534	extracellular region,cytoplasm,azurophil granule lumen,lysosomal lumen,extracellular exosome	alpha-L-fucosidase activity	fucose metabolic process,glycosaminoglycan catabolic process,glycoside catabolic process,glycolipid catabolic process,neutrophil degranulation
RPL-GW-9-13 / Control-GW-9-13	P0DOX3	NaN	IGD_HUMAN	Immunoglobulin delta heavy chain	-1.34021	1.34021	0.000245802	0.00138723	184	-60.5037	0.394963
RPL-GW-9-13 / Control-GW-9-13	P10720	PF4V1	PF4V_HUMAN	Platelet factor 4 variant	2.36108	2.36108	0.000466861	0.0023453	48	413.756	5.13756	extracellular space	chemokine activity,heparin binding,CXCR chemokine receptor binding	inflammatory response,immune response,G-protein coupled receptor signaling pathway,platelet activation,leukocyte chemotaxis,response to lipopolysaccharide,regulation of cell proliferation,chemokine-mediated signaling pathway,positive regulation of neutrophil chemotaxis
RPL-GW-9-13 / Control-GW-9-13	P30043	BLVRB	BLVRB_HUMAN	Flavin reductase (NADPH)	0.815404	0.815404	0.000496931	0.0024596	160	75.9791	1.75979	nucleoplasm,cytosol,plasma membrane,terminal bouton,extracellular exosome	biliverdin reductase activity,riboflavin reductase (NADPH) activity	heme catabolic process,oxidation-reduction process
RPL-GW-9-13 / Control-GW-9-13	O95274	LYPD3	LYPD3_HUMAN	Ly6/PLAUR domain-containing protein 3	-1.13325	1.13325	0.000521097	0.00255284	32	-54.4112	0.455888	extracellular region,extracellular space,plasma membrane,integral component of membrane,anchored component of plasma membrane	laminin binding	C-terminal protein lipidation,cell-matrix adhesion
RPL-GW-9-13 / Control-GW-9-13	P02042	HBD	HBD_HUMAN	Hemoglobin subunit delta	1.85318	1.85318	0.000732422	0.00341893	96	261.295	3.61295	cytosol,hemoglobin complex,blood microparticle	oxygen transporter activity,iron ion binding,protein binding,oxygen binding,heme binding	blood coagulation,oxygen transport
RPL-GW-9-13 / Control-GW-9-13	O75015	FCGR3B	FCG3B_HUMAN	Low affinity immunoglobulin gamma Fc region receptor III-B	-1.28676	1.28676	0.000742486	0.00345234	32	-59.0131	0.409869	extracellular region,plasma membrane,secretory granule membrane,anchored component of membrane,extracellular exosome	IgG binding	C-terminal protein lipidation,immune response,neutrophil degranulation
RPL-GW-9-13 / Control-GW-9-13	Q8N6C8	LILRA3	LIRA3_HUMAN	Leukocyte immunoglobulin-like receptor subfamily A member 3	-0.944873	0.944873	0.000751902	0.0034893	112	-48.0525	0.519475	extracellular region,plasma membrane,specific granule membrane,tertiary granule membrane,ficolin-1-rich granule membrane	antigen binding,receptor activity	adaptive immune response,defense response,signal transduction,neutrophil degranulation
RPL-GW-9-13 / Control-GW-9-13	Q04695	KRT17	K1C17_HUMAN	Keratin, type I cytoskeletal 17	-2.51496	2.51496	0.000844241	0.00387243	56	-82.5047	0.174953	cytosol,intermediate filament,intermediate filament cytoskeleton,extracellular exosome,cell periphery	structural constituent of cytoskeleton,protein binding,MHC class II receptor activity,MHC class II protein binding	signal transduction,epidermis development,positive regulation of cell growth,hair follicle morphogenesis,keratinization,intermediate filament organization,positive regulation of translation,positive regulation of hair follicle development,cornification
RPL-GW-9-13 / Control-GW-9-13	Q9UGM5	FETUB	FETUB_HUMAN	Fetuin-B	-0.637755	0.637755	0.00106582	0.00463806	232	-35.7288	0.642712	extracellular region,extracellular exosome	molecular_function,cysteine-type endopeptidase inhibitor activity,metalloendopeptidase inhibitor activity	single fertilization,binding of sperm to zona pellucida,biological_process,negative regulation of endopeptidase activity
RPL-GW-9-13 / Control-GW-9-13	P59665;P59666	DEFA1;DEFA3	DEF1_HUMAN;DEF3_HUMAN	Neutrophil defensin 1;Neutrophil defensin 3	-1.61608	1.61608	0.00115216	0.0049593	32	-67.378	0.32622	extracellular region,extracellular space,Golgi lumen,azurophil granule lumen,extracellular exosome,extracellular matrix;extracellular region,extracellular space,Golgi lumen,azurophil granule lumen,extracellular exosome	;molecular_function,protein homodimerization activity	innate immune response in mucosa,chemotaxis,immune response,T cell chemotaxis,antimicrobial humoral response,antibacterial humoral response,intracellular estrogen receptor signaling pathway,killing of cells of other organism,defense response to protozoan,neutrophil degranulation,pore formation in membrane of other organism during symbiotic interaction,defense response to Gram-positive bacterium,d…
RPL-GW-9-13 / Control-GW-9-13	Q9UQ72	PSG11	PSG11_HUMAN	Pregnancy-specific beta-1-glycoprotein 11	-2.2164	2.2164	0.00127488	0.00540912	48	-78.4823	0.215177	extracellular region		female pregnancy	x
RPL-GW-9-13 / Control-GW-9-13	P30041	PRDX6	PRDX6_HUMAN	Peroxiredoxin-6	0.609778	0.609778	0.0018407	0.00737522	160	52.6025	1.52602	extracellular region,extracellular space,nucleus,cytoplasm,cytosol,membrane,azurophil granule lumen,perinuclear region of cytoplasm,extracellular exosome	glutathione peroxidase activity,protein binding,ubiquitin protein ligase binding,protein homodimerization activity,cadherin binding,calcium-independent phospholipase A2 activity,peroxiredoxin activity	response to oxidative stress,cellular response to oxidative stress,hydrogen peroxide catabolic process,neutrophil degranulation,cell redox homeostasis,glycerophospholipid catabolic process,positive regulation of mRNA splicing, via spliceosome,oxidation-reduction process,cellular oxidant detoxification
RPL-GW-9-13 / Control-GW-9-13	P02741	CRP	CRP_HUMAN	C-reactive protein	-1.46956	1.46956	0.0019395	0.00770612	112	-63.8909	0.361091	extracellular region,extracellular space,extracellular exosome	complement component C1q binding,calcium ion binding,protein binding,low-density lipoprotein particle binding,choline binding,low-density lipoprotein particle receptor binding,virion binding	acute-phase response,inflammatory response,opsonization,positive regulation of gene expression,negative regulation of macrophage derived foam cell differentiation,negative regulation of lipid storage,positive regulation of superoxide anion generation,defense response to Gram-positive bacterium,Requires Ontology,regulation of interleukin-8 secretion
RPL-GW-9-13 / Control-GW-9-13	Q9Y5C1	ANGPTL3	ANGL3_HUMAN	Angiopoietin-related protein 3	0.751935	0.751935	0.00244584	0.00938823	64	68.405	1.68405	extracellular region,extracellular space,early endosome,Golgi apparatus,cell surface,lamellipodium	enzyme inhibitor activity,phospholipase inhibitor activity,integrin binding,growth factor activity,heparin binding	angiogenesis,glycerol metabolic process,fatty acid metabolic process,phospholipid metabolic process,cell-matrix adhesion,signal transduction,integrin-mediated signaling pathway,cholesterol metabolic process,phospholipid catabolic process,response to hormone,negative regulation of phospholipase activity,lipid storage,positive regulation of cell migration,cholesterol homeostasis,positive regulation…
RPL-GW-9-13 / Control-GW-9-13	P10646	TFPI	TFPI1_HUMAN	Tissue factor pathway inhibitor	1.15711	1.15711	0.00318862	0.0116556	32	123.01	2.2301	extracellular region,extracellular space,endoplasmic reticulum,plasma membrane,cell surface,organelle membrane,anchored component of membrane	endopeptidase inhibitor activity,serine-type endopeptidase inhibitor activity	blood coagulation,blood coagulation, extrinsic pathway,negative regulation of endopeptidase activity,response to estradiol,cellular response to lipopolysaccharide,cellular response to interleukin-1
RPL-GW-9-13 / Control-GW-9-13	Q86YZ3	HRNR	HORN_HUMAN	Hornerin	-0.754863	0.754863	0.00361107	0.0127868	352	-40.7397	0.592603	cornified envelope,extracellular region,nucleus,cytoplasm,azurophil granule lumen,keratohyalin granule,perinuclear region of cytoplasm,extracellular exosome	calcium ion binding,transition metal ion binding	keratinization,cell envelope organization,neutrophil degranulation,establishment of skin barrier
RPL-GW-9-13 / Control-GW-9-13	P35908	KRT2	K22E_HUMAN	Keratin, type II cytoskeletal 2 epidermal	-0.851272	0.851272	0.00372152	0.0131387	440	-44.5704	0.554296	cornified envelope,extracellular space,nucleus,cytosol,intermediate filament,membrane,keratin filament,extracellular exosome	structural constituent of cytoskeleton,protein binding,cytoskeletal protein binding,structural constituent of epidermis	keratinocyte development,epidermis development,peptide cross-linking,keratinization,keratinocyte activation,keratinocyte proliferation,intermediate filament organization,keratinocyte migration,cornification,skin epidermis development
RPL-GW-9-13 / Control-GW-9-13	Q16627	CCL14	CCL14_HUMAN	C-C motif chemokine 14	0.588865	0.588865	0.00435427	0.0149721	32	50.4063	1.50406	extracellular space,cell	chemokine activity,CCR chemokine receptor binding	monocyte chemotaxis,cellular calcium ion homeostasis,inflammatory response,G-protein coupled receptor signaling pathway,positive regulation of cell proliferation,neutrophil chemotaxis,positive regulation of GTPase activity,lymphocyte chemotaxis,chemokine-mediated signaling pathway,positive regulation of ERK1 and ERK2 cascade,cellular response to interferon-gamma,cellular response to interleukin-1…
RPL-GW-9-13 / Control-GW-9-13	P05067	APP	A4_HUMAN	Amyloid-beta A4 protein	1.49575	1.49575	0.00464296	0.0158047	64	182.011	2.82011	extracellular region,extracellular space,nuclear envelope lumen,cytoplasm,endosome,endoplasmic reticulum lumen,smooth endoplasmic reticulum,rough endoplasmic reticulum,Golgi apparatus,Golgi lumen,cytosol,plasma membrane,integral component of plasma membrane,clathrin-coated pit,cell-cell junction,cell surface,integral component of membrane,ER to Golgi transport vesicle,axon,platelet alpha granule …	DNA binding,serine-type endopeptidase inhibitor activity,receptor binding,protein binding,heparin binding,peptidase activator activity,enzyme binding,identical protein binding,transition metal ion binding,PTB domain binding,growth factor receptor binding	positive regulation of protein phosphorylation,suckling behavior,astrocyte activation involved in immune response,platelet degranulation,mRNA polyadenylation,regulation of translation,protein phosphorylation,cellular copper ion homeostasis,endocytosis,response to oxidative stress,cell adhesion,regulation of epidermal growth factor-activated receptor activity,Notch signaling pathway,axonogenesis,l…
RPL-GW-9-13 / Control-GW-9-13	P13716	ALAD	HEM2_HUMAN	Delta-aminolevulinic acid dehydratase	0.939484	0.939484	0.0068039	0.0216413	104	91.7842	1.91784	extracellular region,nucleus,cytosol,proteasome core complex,secretory granule lumen,extracellular exosome,ficolin-1-rich granule lumen	catalytic activity,porphobilinogen synthase activity,zinc ion binding,identical protein binding,proteasome core complex binding	response to hypoxia,protoporphyrinogen IX biosynthetic process,heme biosynthetic process,response to oxidative stress,response to herbicide,response to iron ion,response to zinc ion,response to aluminum ion,response to ionizing radiation,response to vitamin B1,response to selenium ion,response to activity,response to cobalt ion,response to lipopolysaccharide,response to vitamin E,response to drug…
RPL-GW-9-13 / Control-GW-9-13	Q16557	PSG3	PSG3_HUMAN	Pregnancy-specific beta-1-glycoprotein 3	-0.945252	0.945252	0.00688349	0.0218069	40	-48.0661	0.519339	extracellular region		defense response,female pregnancy	x
RPL-GW-9-13 / Control-GW-9-13	P62937	PPIA	PPIA_HUMAN	Peptidyl-prolyl cis-trans isomerase A	0.894879	0.894879	0.00703125	0.0220982	88	85.9453	1.85945	extracellular region,extracellular space,nucleus,cytosol,focal adhesion,membrane,vesicle,secretory granule lumen,myelin sheath,extracellular exosome,ficolin-1-rich granule lumen	RNA binding,peptidyl-prolyl cis-trans isomerase activity,protein binding,cyclosporin A binding,virion binding,unfolded protein binding	protein peptidyl-prolyl isomerization,RNA-dependent DNA biosynthetic process,protein folding,viral life cycle,uncoating of virus,fusion of virus membrane with host plasma membrane,virion assembly,viral release from host cell,neuron differentiation,entry into host cell,lipid particle organization,interleukin-12-mediated signaling pathway,neutrophil degranulation,regulation of viral genome replicat…
RPL-GW-9-13 / Control-GW-9-13	P62805	HIST1H4A	H4_HUMAN	Histone H4	2.643	2.643	0.00750589	0.023282	72	524.628	6.24628	nuclear chromosome,nuclear chromosome, telomeric region,nucleosome,nuclear nucleosome,extracellular region,nucleus,nucleoplasm,membrane,extracellular matrix,protein complex,extracellular exosome	DNA binding,RNA binding,protein binding,protein domain specific binding,histone binding,protein heterodimerization activity	chromatin silencing at rDNA,double-strand break repair via nonhomologous end joining,nucleosome assembly,DNA replication-dependent nucleosome assembly,DNA replication-independent nucleosome assembly,DNA-templated transcription, initiation,telomere capping,telomere organization,CENP-A containing nucleosome assembly,cellular protein metabolic process,regulation of megakaryocyte differentiation,nega…
RPL-GW-9-13 / Control-GW-9-13	Q9UIQ6	LNPEP	LCAP_HUMAN	Leucyl-cystinyl aminopeptidase	-1.37017	1.37017	0.00860415	0.0258778	128	-61.3155	0.386845	extracellular region,intracellular,lysosomal membrane,cytosol,plasma membrane,integral component of plasma membrane,membrane,cytoplasmic vesicle membrane,early endosome lumen,perinuclear region of cytoplasm	aminopeptidase activity,protein binding,metallopeptidase activity,zinc ion binding,peptide binding,metalloaminopeptidase activity	protein polyubiquitination,antigen processing and presentation of exogenous peptide antigen via MHC class I, TAP-independent,proteolysis,signal transduction,cell-cell signaling,female pregnancy,regulation of blood pressure,protein catabolic process,peptide catabolic process,SMAD protein signal transduction,membrane organization
RPL-GW-9-13 / Control-GW-9-13	Q12841	FSTL1	FSTL1_HUMAN	Follistatin-related protein 1	-0.653594	0.653594	0.00883587	0.0263744	112	-36.4305	0.635695	extracellular region,extracellular space,endoplasmic reticulum lumen,extracellular exosome	calcium ion binding,protein binding,heparin binding	BMP signaling pathway,response to starvation,post-translational protein modification,cellular protein metabolic process
RPL-GW-9-13 / Control-GW-9-13	P07738	BPGM	PMGE_HUMAN	Bisphosphoglycerate mutase	0.657607	0.657607	0.00906857	0.026833	96	57.7464	1.57746	cytosol,extracellular exosome	bisphosphoglycerate mutase activity,hydrolase activity,2,3-bisphosphoglycerate-dependent phosphoglycerate mutase activity	carbohydrate metabolic process,gluconeogenesis,glycolytic process,respiratory gaseous exchange,regulation of pentose-phosphate shunt,canonical glycolysis
RPL-GW-9-13 / Control-GW-9-13	P09486	SPARC	SPRC_HUMAN	SPARC	1.41998	1.41998	0.00996459	0.0291216	136	167.581	2.67581	extracellular region,basement membrane,extracellular space,cytoplasm,cell surface,nuclear matrix,platelet alpha granule,platelet alpha granule membrane,platelet alpha granule lumen,endocytic vesicle lumen,mitochondrion,plasma membrane	calcium ion binding,protein binding,collagen binding,extracellular matrix binding	ossification,negative regulation of endothelial cell proliferation,platelet degranulation,receptor-mediated endocytosis,signal transduction,heart development,response to gravity,response to lead ion,positive regulation of endothelial cell migration,negative regulation of angiogenesis,regulation of cell morphogenesis,extracellular matrix organization,lung development,response to lipopolysaccharide…
RPL-GW-9-13 / Control-GW-9-13	P02776	PF4	PLF4_HUMAN	Platelet factor 4	2.37812	2.37812	0.0100982	0.0293801	40	419.86	5.1986	extracellular region,extracellular space,cytoplasm,symbiont-containing vacuole membrane,platelet alpha granule lumen,other organism cytoplasm	protein binding,chemokine activity,heparin binding,CXCR3 chemokine receptor binding	platelet degranulation,inflammatory response,immune response,G-protein coupled receptor signaling pathway,positive regulation of gene expression,positive regulation of macrophage derived foam cell differentiation,negative regulation of angiogenesis,cytokine-mediated signaling pathway,platelet activation,leukocyte chemotaxis,positive regulation of cAMP metabolic process,response to lipopolysacchar…
RPL-GW-9-13 / Control-GW-9-13	Q86UN3	RTN4RL2	R4RL2_HUMAN	Reticulon-4 receptor-like 2	0.593584	0.593584	0.0112113	0.0319783	24	50.899	1.50899	extracellular region,cytoplasm,plasma membrane,external side of plasma membrane,cell surface,axon,dendrite,neuron projection,perikaryon,membrane raft,anchored component of plasma membrane,extracellular exosome	protein kinase inhibitor activity,receptor activity	negative regulation of protein kinase activity,C-terminal protein lipidation,cell surface receptor signaling pathway,negative regulation of neuron projection development,cytokine-mediated signaling pathway,corpus callosum development,axon regeneration,negative regulation of JAK-STAT cascade
RPL-GW-9-13 / Control-GW-9-13	Q14766	LTBP1	LTBP1_HUMAN	Latent-transforming growth factor beta-binding protein 1	2.13309	2.13309	0.0112662	0.0320115	120	338.657	4.38657	microfibril,extracellular region,proteinaceous extracellular matrix,extracellular space,endoplasmic reticulum lumen,extracellular matrix,protein complex	transforming growth factor beta-activated receptor activity,calcium ion binding,protein binding,transforming growth factor beta binding,microfibril binding	ventricular septum development,transmembrane receptor protein serine/threonine kinase signaling pathway,sequestering of TGFbeta in extracellular matrix,aorta development,post-translational protein modification,cellular protein metabolic process,coronary vasculature development
RPL-GW-9-13 / Control-GW-9-13	P14618	PKM	KPYM_HUMAN	Pyruvate kinase PKM	-1.04106	1.04106	0.0130452	0.0357914	256	-51.403	0.48597	extracellular region,nucleus,cytoplasm,mitochondrion,cytosol,cilium,extracellular matrix,vesicle,secretory granule lumen,myelin sheath,extracellular exosome,pyruvate kinase complex,extracellular vesicle,ficolin-1-rich granule lumen	magnesium ion binding,RNA binding,pyruvate kinase activity,protein binding,ATP binding,kinase activity,MHC class II protein complex binding,potassium ion binding,identical protein binding,ADP binding,cadherin binding,thyroid hormone binding	response to hypoxia,liver development,ATP biosynthetic process,response to nutrient,response to gravity,programmed cell death,response to muscle inactivity,animal organ regeneration,cellular response to insulin stimulus,pyruvate biosynthetic process,neutrophil degranulation,skeletal muscle tissue regeneration,protein homotetramerization,canonical glycolysis
RPL-GW-9-13 / Control-GW-9-13	P06703	S100A6	S10A6_HUMAN	Protein S100-A6	0.602269	0.602269	0.0245411	0.0599892	40	51.8102	1.5181	ruffle,nucleus,nuclear envelope,cytoplasm,cytosol,extrinsic component of cytoplasmic side of plasma membrane,perinuclear region of cytoplasm,extracellular exosome	calcium ion binding,protein binding,tropomyosin binding,zinc ion binding,ion transmembrane transporter activity,protein homodimerization activity,S100 protein binding,calcium-dependent protein binding	signal transduction,axonogenesis,ion transmembrane transport,positive regulation of fibroblast proliferation
RPL-GW-9-13 / Control-GW-9-13	P67936	TPM4	TPM4_HUMAN	Tropomyosin alpha-4 chain	-1.97083	1.97083	0.0265204	0.0640371	104	-74.4894	0.255106	stress fiber,podosome,cytosol,cytoskeleton,muscle thin filament tropomyosin,actin filament,focal adhesion,membrane,cortical cytoskeleton,filamentous actin,extracellular exosome	calcium ion binding,protein binding,structural constituent of muscle,identical protein binding,protein homodimerization activity,protein heterodimerization activity,actin filament binding	osteoblast differentiation,movement of cell or subcellular component,muscle contraction,actin filament organization,muscle filament sliding
RPL-GW-9-13 / Control-GW-9-13	P02788	LTF	TRFL_HUMAN	Lactotransferrin	-0.586629	0.586629	0.0283031	0.0674505	312	-33.4103	0.665897	extracellular region,extracellular space,nucleus,cytoplasm,cell surface,secretory granule,specific granule lumen,specific granule,protein complex,other organism cell membrane,extracellular exosome,phagocytic vesicle lumen,tertiary granule lumen	lipopolysaccharide binding,DNA binding,serine-type endopeptidase activity,cysteine-type endopeptidase inhibitor activity,iron ion binding,protein binding,heparin binding,protein serine/threonine kinase activator activity	ossification,regulation of cytokine production,retina homeostasis,innate immune response in mucosa,transcription, DNA-templated,proteolysis,ion transport,humoral immune response,antimicrobial humoral response,antibacterial humoral response,antifungal humoral response,killing of cells of other organism,negative regulation of lipopolysaccharide-mediated signaling pathway,regulation of tumor necrosi…
RPL-GW-9-13 / Control-GW-9-13	P04259	KRT6B	K2C6B_HUMAN	Keratin, type II cytoskeletal 6B	-1.39513	1.39513	0.0288849	0.0683469	40	-61.9788	0.380212	cytosol,keratin filament,extracellular exosome	structural constituent of cytoskeleton,protein binding	cytoskeleton organization,ectoderm development,keratinization,cornification
RPL-GW-9-13 / Control-GW-9-13	P07451	CA3	CAH3_HUMAN	Carbonic anhydrase 3	1.01675	1.01675	0.0293469	0.0691063	24	102.336	2.02336	cytosol	carbonate dehydratase activity,zinc ion binding,nickel cation binding,phosphatase activity	one-carbon metabolic process,response to oxidative stress,bicarbonate transport,dephosphorylation,response to ethanol
RPL-GW-9-13 / Control-GW-9-13	P00739	HPR	HPTR_HUMAN	Haptoglobin-related protein	0.627096	0.627096	0.0305137	0.0711486	112	54.4453	1.54445	extracellular region,spherical high-density lipoprotein particle,extracellular exosome,blood microparticle	hemoglobin binding	receptor-mediated endocytosis
RPL-GW-9-13 / Control-GW-9-13	Q8TBF2	PRXL2B	PXL2B_HUMAN	Prostamide/prostaglandin F synthase	0.88354	0.88354	0.0330973	0.0751187	8	84.4896	1.8449	cytoplasm,endoplasmic reticulum,cytosol,myelin sheath,extracellular exosome	antioxidant activity,oxidoreductase activity, acting on the CH-OH group of donors, NAD or NADP as acceptor,prostaglandin-F synthase activity	prostaglandin biosynthetic process,oxidation-reduction process,cellular oxidant detoxification
RPL-GW-9-13 / Control-GW-9-13	Q9UKU6	TRHDE	TRHDE_HUMAN	Thyrotropin-releasing hormone-degrading ectoenzyme	1.04531	1.04531	0.0374105	0.082227	16	106.381	2.06381	cytoplasm,integral component of plasma membrane,extracellular exosome	aminopeptidase activity,zinc ion binding,peptide binding,metalloaminopeptidase activity	proteolysis,signal transduction,cell-cell signaling,regulation of blood pressure,peptide catabolic process
RPL-GW-9-13 / Control-GW-9-13	P62736	ACTA2	ACTA_HUMAN	Actin, aortic smooth muscle	-2.21819	2.21819	0.0382053	0.0835741	88	-78.5089	0.214911	extracellular space,cytoplasm,cytosol,actin cytoskeleton,lamellipodium,filopodium,smooth muscle contractile fiber,protein complex,cell body,extracellular exosome	ATP binding,protein kinase binding	muscle contraction,regulation of blood pressure,response to virus,positive regulation of gene expression,vascular smooth muscle contraction,glomerular mesangial cell development,mesenchyme migration
RPL-GW-9-13 / Control-GW-9-13	P01721	IGLV6-57	LV657_HUMAN	Immunoglobulin lambda variable 6-57	-2.12982	2.12982	0.0392181	0.0851757	16	-77.1514	0.228486	extracellular region,plasma membrane,extracellular exosome	antigen binding,serine-type endopeptidase activity	proteolysis,receptor-mediated endocytosis,immune response,complement activation,complement activation, classical pathway,regulation of complement activation,Fc-epsilon receptor signaling pathway,Fc-gamma receptor signaling pathway involved in phagocytosis,regulation of immune response,leukocyte migration
RPL-GW-9-13 / Control-GW-9-13	P40197	GP5	GPV_HUMAN	Platelet glycoprotein V	0.930119	0.930119	0.039729	0.0859711	56	90.5433	1.90543	proteinaceous extracellular matrix,extracellular space,plasma membrane,integral component of plasma membrane,extracellular exosome	protein binding	cell adhesion,axonogenesis,blood coagulation,blood coagulation, intrinsic pathway,platelet activation
RPL-GW-9-13 / Control-GW-9-13	P01768;P0DP03	IGHV3-30;IGHV3-30-5	HV330_HUMAN;HV335_HUMAN	Immunoglobulin heavy variable 3-30;Immunoglobulin heavy variable 3-30-5	0.600533	0.600533	0.0440799	0.0927669	24	51.6277	1.51628	extracellular region,extracellular space,plasma membrane;extracellular region,plasma membrane	antigen binding,serine-type endopeptidase activity;antigen binding	proteolysis,receptor-mediated endocytosis,immune response,complement activation,complement activation, classical pathway,regulation of complement activation,Fc-epsilon receptor signaling pathway,Fc-gamma receptor signaling pathway involved in phagocytosis,regulation of immune response,leukocyte migration;adaptive immune response

## Sheet: comparisons
Intersection of GW 6-9 and GW 9-13						Only in GW 6-9						Only in GW 9-13
Uniprot ID	Genes	Protein Names	Protein Descriptions	Placenta-specific		Uniprot ID	Genes	Protein Names	Protein Descriptions	Placenta-specific		Uniprot ID	Genes	Protein Names	Protein Descriptions	Placenta-specific
P04003	C4BPA	C4BPA_HUMAN	C4b-binding protein alpha chain			P02743	APCS	SAMP_HUMAN	Serum amyloid P-component			P62736	ACTA2	ACTA_HUMAN	Actin, aortic smooth muscle
P01215	CGA	GLHA_HUMAN	Glycoprotein hormones alpha chain			P55056	APOC4	APOC4_HUMAN	Apolipoprotein C-IV			Q9NZK5	ADA2	ADA2_HUMAN	Adenosine deaminase 2
A6NKQ9;P0DN86	CGB1;CGB3	CGB1_HUMAN;CGB3_HUMAN	Choriogonadotropin subunit beta variant 1;Choriogonadotropin subunit beta 3	x		Q14137	BOP1	BOP1_HUMAN	Ribosome biogenesis protein BOP1			O43184	ADAM12	ADA12_HUMAN	Disintegrin and metalloproteinase domain-containing protein 12	x
P00739	HPR	HPTR_HUMAN	Haptoglobin-related protein			P20851	C4BPB	C4BPB_HUMAN	C4b-binding protein beta chain			P02771	AFP	FETA_HUMAN	Alpha-fetoprotein
Q5T749	KPRP	KPRP_HUMAN	Keratinocyte proline-rich protein			P81605	DCD	DCD_HUMAN	Dermcidin			P01019	AGT	ANGT_HUMAN	Angiotensinogen
P08779	KRT16	K1C16_HUMAN	Keratin, type I cytoskeletal 16			P01742	IGHV1-69	HV169_HUMAN	Immunoglobulin heavy variable 1-69			P13716	ALAD	HEM2_HUMAN	Delta-aminolevulinic acid dehydratase
O95274	LYPD3	LYPD3_HUMAN	Ly6/PLAUR domain-containing protein 3			A0A0C4DH38	IGHV5-51	HV551_HUMAN	Immunoglobulin heavy variable 5-51			Q9Y5C1	ANGPTL3	ANGL3_HUMAN	Angiopoietin-related protein 3
P0DOX3	NaN	IGD_HUMAN	Immunoglobulin delta heavy chain			P01834	IGKC	IGKC_HUMAN	Immunoglobulin kappa constant			Q13790	APOF	APOF_HUMAN	Apolipoprotein F
P13727	PRG2	PRG2_HUMAN	Bone marrow proteoglycan	x		P01619	IGKV3-20	KV320_HUMAN	Immunoglobulin kappa variable 3-20			P05067	APP	A4_HUMAN	Amyloid-beta A4 protein
P11464	PSG1	PSG1_HUMAN	Pregnancy-specific beta-1-glycoprotein 1	x		P0DOY3	IGLC3	IGLC3_HUMAN	Immunoglobulin lambda constant 3			P30043	BLVRB	BLVRB_HUMAN	Flavin reductase (NADPH)
Q9UQ72	PSG11	PSG11_HUMAN	Pregnancy-specific beta-1-glycoprotein 11	x		P80748	IGLV3-21	LV321_HUMAN	Immunoglobulin lambda variable 3-21			P07738	BPGM	PMGE_HUMAN	Bisphosphoglycerate mutase
P11465	PSG2	PSG2_HUMAN	Pregnancy-specific beta-1-glycoprotein 2	x		P01591	JCHAIN	IGJ_HUMAN	Immunoglobulin J chain			P00915	CA1	CAH1_HUMAN	Carbonic anhydrase 1
Q00888	PSG4	PSG4_HUMAN	Pregnancy-specific beta-1-glycoprotein 4	x		P07942	LAMB1	LAMB1_HUMAN	Laminin subunit beta-1			P07451	CA3	CAH3_HUMAN	Carbonic anhydrase 3
Q00887	PSG9	PSG9_HUMAN	Pregnancy-specific beta-1-glycoprotein 9	x		P0DOX2	NaN	IGA2_HUMAN	Immunoglobulin alpha-2 heavy chain			P04040	CAT	CATA_HUMAN	Catalase
P04278	SHBG	SHBG_HUMAN	Sex hormone-binding globulin			P0DOX5	NaN	IGG1_HUMAN	Immunoglobulin gamma-1 heavy chain			Q16627	CCL14	CCL14_HUMAN	C-C motif chemokine 14
						P0DOX6	NaN	IGM_HUMAN	Immunoglobulin mu heavy chain			P02741	CRP	CRP_HUMAN	C-reactive protein
						P0DOX7	NaN	IGK_HUMAN	Immunoglobulin kappa light chain			P09172	DBH	DOPO_HUMAN	Dopamine beta-hydroxylase
						P0DOX8	NaN	IGL1_HUMAN	Immunoglobulin lambda-1 light chain			P59665;P59666	DEFA1;DEFA3	DEF1_HUMAN;DEF3_HUMAN	Neutrophil defensin 1;Neutrophil defensin 3
						P09466	PAEP	PAEP_HUMAN	Glycodelin			Q16610	ECM1	ECM1_HUMAN	Extracellular matrix protein 1
						Q96NZ9	PRAP1	PRAP1_HUMAN	Proline-rich acidic protein 1			P03951	F11	FA11_HUMAN	Coagulation factor XI
						Q9UQ74	PSG8	PSG8_HUMAN	Pregnancy-specific beta-1-glycoprotein 8	x		O75015	FCGR3B	FCG3B_HUMAN	Low affinity immunoglobulin gamma Fc region receptor III-B
						P31947	SFN	1433S_HUMAN	14-3-3 protein sigma			Q9UGM5	FETUB	FETUB_HUMAN	Fetuin-B
						P08294	SOD3	SODE_HUMAN	Extracellular superoxide dismutase [Cu-Zn]			P20930	FLG	FILA_HUMAN	Filaggrin
						P02786	TFRC	TFR1_HUMAN	Transferrin receptor protein 1			Q12841	FSTL1	FSTL1_HUMAN	Follistatin-related protein 1
						A2RUC4	TYW5	TYW5_HUMAN	tRNA wybutosine-synthesizing protein 5			P04066	FUCA1	FUCO_HUMAN	Tissue alpha-L-fucosidase
												P40197	GP5	GPV_HUMAN	Platelet glycoprotein V
												P69905	HBA1	HBA_HUMAN	Hemoglobin subunit alpha
												P68871	HBB	HBB_HUMAN	Hemoglobin subunit beta
												P02042	HBD	HBD_HUMAN	Hemoglobin subunit delta
												P62805	HIST1H4A	H4_HUMAN	Histone H4
												Q86YZ3	HRNR	HORN_HUMAN	Hornerin
												P01768;P0DP03	IGHV3-30;IGHV3-30-5	HV330_HUMAN;HV335_HUMAN	Immunoglobulin heavy variable 3-30;Immunoglobulin heavy variable 3-30-5
												P01721	IGLV6-57	LV657_HUMAN	Immunoglobulin lambda variable 6-57
												Q6H9L7	ISM2	ISM2_HUMAN	Isthmin-2
												P04264	KRT1	K2C1_HUMAN	Keratin, type II cytoskeletal 1
												P13645	KRT10	K1C10_HUMAN	Keratin, type I cytoskeletal 10
												P02533	KRT14	K1C14_HUMAN	Keratin, type I cytoskeletal 14
												Q04695	KRT17	K1C17_HUMAN	Keratin, type I cytoskeletal 17
												P35908	KRT2	K22E_HUMAN	Keratin, type II cytoskeletal 2 epidermal
												P13647	KRT5	K2C5_HUMAN	Keratin, type II cytoskeletal 5
												P02538	KRT6A	K2C6A_HUMAN	Keratin, type II cytoskeletal 6A
												P04259	KRT6B	K2C6B_HUMAN	Keratin, type II cytoskeletal 6B
												P35527	KRT9	K1C9_HUMAN	Keratin, type I cytoskeletal 9
												P18428	LBP	LBP_HUMAN	Lipopolysaccharide-binding protein
												Q08380	LGALS3BP	LG3BP_HUMAN	Galectin-3-binding protein
												Q8N6C8	LILRA3	LIRA3_HUMAN	Leukocyte immunoglobulin-like receptor subfamily A member 3
												Q9UIQ6	LNPEP	LCAP_HUMAN	Leucyl-cystinyl aminopeptidase
												P08519	LPA	APOA_HUMAN	Apolipoprotein(a)
												P02750	LRG1	A2GL_HUMAN	Leucine-rich alpha-2-glycoprotein
												Q14766	LTBP1	LTBP1_HUMAN	Latent-transforming growth factor beta-binding protein 1
												P02788	LTF	TRFL_HUMAN	Lactotransferrin
												Q16706	MAN2A1	MA2A1_HUMAN	Alpha-mannosidase 2
												P14780	MMP9	MMP9_HUMAN	Matrix metalloproteinase-9
												Q6P988	NOTUM	NOTUM_HUMAN	Palmitoleoyl-protein carboxylesterase NOTUM
												Q13219	PAPPA	PAPP1_HUMAN	Pappalysin-1	x
												P02776	PF4	PLF4_HUMAN	Platelet factor 4
												P10720	PF4V1	PF4V_HUMAN	Platelet factor 4 variant
												P14618	PKM	KPYM_HUMAN	Pyruvate kinase PKM
												P02775	PPBP	CXCL7_HUMAN	Platelet basic protein
												P62937	PPIA	PPIA_HUMAN	Peptidyl-prolyl cis-trans isomerase A
												P32119	PRDX2	PRDX2_HUMAN	Peroxiredoxin-2
												P30041	PRDX6	PRDX6_HUMAN	Peroxiredoxin-6
												P22891	PROZ	PROZ_HUMAN	Vitamin K-dependent protein Z
												Q8TBF2	PRXL2B	PXL2B_HUMAN	Prostamide/prostaglandin F synthase
												Q16557	PSG3	PSG3_HUMAN	Pregnancy-specific beta-1-glycoprotein 3	x
												P20742	PZP	PZP_HUMAN	Pregnancy zone protein
												P13489	RNH1	RINI_HUMAN	Ribonuclease inhibitor
												Q86UN3	RTN4RL2	R4RL2_HUMAN	Reticulon-4 receptor-like 2
												P06703	S100A6	S10A6_HUMAN	Protein S100-A6
												P09486	SPARC	SPRC_HUMAN	SPARC
												P10646	TFPI	TFPI1_HUMAN	Tissue factor pathway inhibitor
												P07996	THBS1	TSP1_HUMAN	Thrombospondin-1
												P67936	TPM4	TPM4_HUMAN	Tropomyosin alpha-4 chain
												Q9UKU6	TRHDE	TRHDE_HUMAN	Thyrotropin-releasing hormone-degrading ectoenzyme
												P04275	VWF	VWF_HUMAN	von Willebrand factor
