# Supplementary material for: Novel proteomics biomarkers of recurrent pregnancy loss reflect the dysregulation of immune interactions at the maternal-fetal interface
Source: Front Immunol. 2025 Aug 28;16:1621168. doi: 10.3389/fimmu.2025.1621168 (PMC12422913; doi:10.3389/fimmu.2025.1621168)
Supplement: Supplementary file 3 [file Table3.xlsx]

## Sheet: enrichment.Process_GW6-13
#Term ID	Term description	Observed gene count	Background gene count	Strength	False discovery rate	Matching proteins in your network (IDs)	Matching proteins in your network (labels)
GO:0007565	female pregnancy	10	180	1.37	2.34e-08	9606.ENSP00000261336,9606.ENSP00000270077,9606.ENSP00000308970,9606.ENSP00000319140,9606.ENSP00000330658,9606.ENSP00000355627,9606.ENSP00000382334,9606.ENSP00000384770,9606.ENSP00000385706,9606.ENSP00000421986	PZP,PSG9,PSG1,PSG11,PAPPA,AGT,PSG5,PSG4,PSG2,PSG7
GO:0051704	multi-organism process	22	2514	0.57	4.09e-06	9606.ENSP00000226524,9606.ENSP00000243611,9606.ENSP00000255030,9606.ENSP00000261336,9606.ENSP00000270077,9606.ENSP00000285381,9606.ENSP00000296029,9606.ENSP00000301407,9606.ENSP00000301653,9606.ENSP00000308970,9606.ENSP00000312134,9606.ENSP00000319140,9606.ENSP00000330658,9606.ENSP00000349954,9606.ENSP00000355627,9606.ENSP00000356037,9606.ENSP00000379138,9606.ENSP00000382334,9606.ENSP00000384770,…	PF4V1,C4BPB,CRP,PZP,PSG9,CA3,PF4,CGB1,KRT16,PSG1,PRG2,PSG11,PAPPA,CGB,AGT,C4BPA,AFP,PSG5,PSG4,PSG2,DCD,PSG7
GO:0015671	oxygen transport	4	15	2.05	3.39e-05	9606.ENSP00000322421,9606.ENSP00000327431,9606.ENSP00000333994,9606.ENSP00000369654	HBA1,HBG1,HBB,HBD
GO:0044703	multi-organism reproductive process	13	923	0.78	3.9e-05	9606.ENSP00000261336,9606.ENSP00000270077,9606.ENSP00000301407,9606.ENSP00000308970,9606.ENSP00000319140,9606.ENSP00000330658,9606.ENSP00000349954,9606.ENSP00000355627,9606.ENSP00000379138,9606.ENSP00000382334,9606.ENSP00000384770,9606.ENSP00000385706,9606.ENSP00000421986	PZP,PSG9,CGB1,PSG1,PSG11,PAPPA,CGB,AGT,AFP,PSG5,PSG4,PSG2,PSG7
GO:0050878	regulation of body fluid levels	9	483	0.9	0.00034	9606.ENSP00000226524,9606.ENSP00000243611,9606.ENSP00000261405,9606.ENSP00000296029,9606.ENSP00000301653,9606.ENSP00000327431,9606.ENSP00000333994,9606.ENSP00000340989,9606.ENSP00000369654	PF4V1,C4BPB,VWF,PF4,KRT16,HBG1,HBB,SFN,HBD
GO:0007596	blood coagulation	7	288	1.01	0.00089	9606.ENSP00000226524,9606.ENSP00000243611,9606.ENSP00000261405,9606.ENSP00000296029,9606.ENSP00000327431,9606.ENSP00000333994,9606.ENSP00000369654	PF4V1,C4BPB,VWF,PF4,HBG1,HBB,HBD
GO:0042060	wound healing	8	461	0.87	0.0012	9606.ENSP00000226524,9606.ENSP00000243611,9606.ENSP00000261405,9606.ENSP00000296029,9606.ENSP00000320171,9606.ENSP00000327431,9606.ENSP00000333994,9606.ENSP00000369654	PF4V1,C4BPB,VWF,PF4,PKM,HBG1,HBB,HBD
GO:0030728	ovulation	3	22	1.76	0.0026	9606.ENSP00000301407,9606.ENSP00000349954,9606.ENSP00000379138	CGB1,CGB,AFP
GO:0032501	multicellular organismal process	29	6507	0.28	0.0031	9606.ENSP00000222399,9606.ENSP00000226524,9606.ENSP00000243611,9606.ENSP00000255030,9606.ENSP00000261336,9606.ENSP00000261405,9606.ENSP00000270077,9606.ENSP00000296029,9606.ENSP00000301407,9606.ENSP00000301653,9606.ENSP00000307599,9606.ENSP00000308452,9606.ENSP00000308970,9606.ENSP00000319140,9606.ENSP00000320171,9606.ENSP00000327431,9606.ENSP00000330658,9606.ENSP00000333994,9606.ENSP00000340989,…	LAMB1,PF4V1,C4BPB,CRP,PZP,VWF,PSG9,PF4,CGB1,KRT16,SCN11A,KRT17,PSG1,PSG11,PKM,HBG1,PAPPA,HBB,SFN,TPM4,CGB,AGT,TPM3,HBD,AFP,PSG5,PSG4,PSG2,PSG7
GO:0010743	regulation of macrophage derived foam cell differentiation	3	29	1.64	0.0043	9606.ENSP00000255030,9606.ENSP00000296029,9606.ENSP00000355627	CRP,PF4,AGT
GO:1903027	regulation of opsonization	2	3	2.45	0.0043	9606.ENSP00000243611,9606.ENSP00000356037	C4BPB,C4BPA
GO:0006950	response to stress	19	3267	0.39	0.005	9606.ENSP00000226524,9606.ENSP00000243611,9606.ENSP00000255030,9606.ENSP00000261405,9606.ENSP00000285381,9606.ENSP00000296029,9606.ENSP00000301653,9606.ENSP00000312134,9606.ENSP00000320171,9606.ENSP00000322421,9606.ENSP00000327431,9606.ENSP00000333994,9606.ENSP00000340989,9606.ENSP00000355627,9606.ENSP00000356037,9606.ENSP00000369654,9606.ENSP00000371554,9606.ENSP00000406773,9606.ENSP00000479106	PF4V1,C4BPB,CRP,VWF,CA3,PF4,KRT16,PRG2,PKM,HBA1,HBG1,HBB,SFN,AGT,C4BPA,HBD,SOD3,DCD,HIST1H4A
GO:0045959	negative regulation of complement activation, classical pathway	2	4	2.33	0.0054	9606.ENSP00000243611,9606.ENSP00000356037	C4BPB,C4BPA
GO:0015701	bicarbonate transport	3	44	1.46	0.0112	9606.ENSP00000285381,9606.ENSP00000322421,9606.ENSP00000333994	CA3,HBA1,HBB
GO:0051187	cofactor catabolic process	3	52	1.39	0.0164	9606.ENSP00000263368,9606.ENSP00000322421,9606.ENSP00000333994	BLVRB,HBA1,HBB
GO:2000258	negative regulation of protein activation cascade	2	10	1.93	0.0182	9606.ENSP00000243611,9606.ENSP00000356037	C4BPB,C4BPA
GO:0015893	drug transport	4	155	1.04	0.0235	9606.ENSP00000322421,9606.ENSP00000327431,9606.ENSP00000333994,9606.ENSP00000369654	HBA1,HBG1,HBB,HBD
GO:0010744	positive regulation of macrophage derived foam cell differentiation	2	16	1.73	0.0331	9606.ENSP00000296029,9606.ENSP00000355627	PF4,AGT
GO:0072376	protein activation cascade	3	74	1.24	0.0331	9606.ENSP00000243611,9606.ENSP00000261405,9606.ENSP00000356037	C4BPB,VWF,C4BPA
GO:0032930	positive regulation of superoxide anion generation	2	17	1.7	0.0357	9606.ENSP00000255030,9606.ENSP00000355627	CRP,AGT
GO:0045653	negative regulation of megakaryocyte differentiation	2	18	1.67	0.0385	9606.ENSP00000296029,9606.ENSP00000479106	PF4,HIST1H4A
GO:0061436	establishment of skin barrier	2	19	1.65	0.0413	9606.ENSP00000301653,9606.ENSP00000340989	KRT16,SFN
GO:0042744	hydrogen peroxide catabolic process	2	20	1.63	0.0436	9606.ENSP00000322421,9606.ENSP00000333994	HBA1,HBB
GO:0098869	cellular oxidant detoxification	3	86	1.17	0.0436	9606.ENSP00000322421,9606.ENSP00000333994,9606.ENSP00000371554	HBA1,HBB,SOD3
GO:0045861	negative regulation of proteolysis	5	349	0.78	0.0458	9606.ENSP00000243611,9606.ENSP00000261336,9606.ENSP00000340989,9606.ENSP00000355627,9606.ENSP00000356037	C4BPB,PZP,SFN,AGT,C4BPA
GO:0051707	response to other organism	9	1173	0.51	0.0466	9606.ENSP00000226524,9606.ENSP00000243611,9606.ENSP00000255030,9606.ENSP00000285381,9606.ENSP00000296029,9606.ENSP00000301653,9606.ENSP00000312134,9606.ENSP00000356037,9606.ENSP00000406773	PF4V1,C4BPB,CRP,CA3,PF4,KRT16,PRG2,C4BPA,DCD
GO:2000379	positive regulation of reactive oxygen species metabolic process	3	94	1.13	0.0466	9606.ENSP00000255030,9606.ENSP00000333994,9606.ENSP00000355627	CRP,HBB,AGT

## Sheet: enrichment.Process_GW6-9
#Term ID	Term description	Observed gene count	Background gene count	Strength	False discovery rate	Matching proteins in your network (IDs)	Matching proteins in your network (labels)
GO:0051704	multi-organism process	15	2514	0.6	0.00047	9606.ENSP00000243611,9606.ENSP00000254801,9606.ENSP00000255040,9606.ENSP00000270077,9606.ENSP00000301407,9606.ENSP00000301653,9606.ENSP00000308970,9606.ENSP00000312134,9606.ENSP00000319140,9606.ENSP00000349954,9606.ENSP00000353224,9606.ENSP00000356037,9606.ENSP00000384770,9606.ENSP00000385706,9606.ENSP00000406773	C4BPB,IGJ,APCS,PSG9,CGB1,KRT16,PSG1,PRG2,PSG11,CGB,TFRC,C4BPA,PSG4,PSG2,DCD
GO:0007565	female pregnancy	5	180	1.27	0.0029	9606.ENSP00000270077,9606.ENSP00000308970,9606.ENSP00000319140,9606.ENSP00000384770,9606.ENSP00000385706	PSG9,PSG1,PSG11,PSG4,PSG2
GO:1903027	regulation of opsonization	2	3	2.65	0.0043	9606.ENSP00000243611,9606.ENSP00000356037	C4BPB,C4BPA
GO:0045959	negative regulation of complement activation, classical pathway	2	4	2.53	0.0052	9606.ENSP00000243611,9606.ENSP00000356037	C4BPB,C4BPA
GO:0002889	regulation of immunoglobulin mediated immune response	3	52	1.59	0.0085	9606.ENSP00000243611,9606.ENSP00000353224,9606.ENSP00000356037	C4BPB,TFRC,C4BPA
GO:2000258	negative regulation of protein activation cascade	2	10	2.13	0.0103	9606.ENSP00000243611,9606.ENSP00000356037	C4BPB,C4BPA
GO:0098542	defense response to other organism	7	859	0.74	0.0116	9606.ENSP00000243611,9606.ENSP00000254801,9606.ENSP00000255040,9606.ENSP00000301653,9606.ENSP00000312134,9606.ENSP00000356037,9606.ENSP00000406773	C4BPB,IGJ,APCS,KRT16,PRG2,C4BPA,DCD
GO:0044703	multi-organism reproductive process	7	923	0.71	0.0159	9606.ENSP00000270077,9606.ENSP00000301407,9606.ENSP00000308970,9606.ENSP00000319140,9606.ENSP00000349954,9606.ENSP00000384770,9606.ENSP00000385706	PSG9,CGB1,PSG1,PSG11,CGB,PSG4,PSG2
GO:0002673	regulation of acute inflammatory response	3	92	1.34	0.0167	9606.ENSP00000243611,9606.ENSP00000255040,9606.ENSP00000356037	C4BPB,APCS,C4BPA
GO:0061436	establishment of skin barrier	2	19	1.85	0.0188	9606.ENSP00000301653,9606.ENSP00000340989	KRT16,SFN
GO:0006959	humoral immune response	4	252	1.03	0.0214	9606.ENSP00000243611,9606.ENSP00000254801,9606.ENSP00000356037,9606.ENSP00000406773	C4BPB,IGJ,C4BPA,DCD
GO:0030728	ovulation	2	22	1.79	0.0214	9606.ENSP00000301407,9606.ENSP00000349954	CGB1,CGB
GO:0006958	complement activation, classical pathway	2	34	1.6	0.0423	9606.ENSP00000243611,9606.ENSP00000356037	C4BPB,C4BPA
GO:0010955	negative regulation of protein processing	2	44	1.49	0.0491	9606.ENSP00000243611,9606.ENSP00000356037	C4BPB,C4BPA

## Sheet: enrichment.Process_GW9-13
#Term ID	Term description	Observed gene count	Background gene count	Strength	False discovery rate	Matching proteins in your network (IDs)	Matching proteins in your network (labels)
GO:0045055	regulated exocytosis	24	691	0.89	8.63e-12	9606.ENSP00000231061,9606.ENSP00000231751,9606.ENSP00000241052,9606.ENSP00000252244,9606.ENSP00000260356,9606.ENSP00000261405,9606.ENSP00000262776,9606.ENSP00000284981,9606.ENSP00000296028,9606.ENSP00000296029,9606.ENSP00000302621,9606.ENSP00000312134,9606.ENSP00000320171,9606.ENSP00000333994,9606.ENSP00000342026,9606.ENSP00000357791,9606.ENSP00000358045,9606.ENSP00000361405,9606.ENSP00000363603,…	SPARC,LTF,CAT,KRT1,THBS1,VWF,LGALS3BP,APP,PPBP,PF4,LRG1,PRG2,PKM,HBB,PRDX6,HRNR,ECM1,MMP9,FUCA1,DEFA1,CECR1,ALAD,PPIA,FCGR3B
GO:0032940	secretion by cell	25	959	0.77	3.72e-10	9606.ENSP00000231061,9606.ENSP00000231751,9606.ENSP00000241052,9606.ENSP00000252244,9606.ENSP00000260356,9606.ENSP00000261405,9606.ENSP00000262776,9606.ENSP00000284981,9606.ENSP00000296028,9606.ENSP00000296029,9606.ENSP00000302621,9606.ENSP00000312134,9606.ENSP00000320171,9606.ENSP00000333994,9606.ENSP00000342026,9606.ENSP00000355627,9606.ENSP00000357791,9606.ENSP00000358045,9606.ENSP00000361405,…	SPARC,LTF,CAT,KRT1,THBS1,VWF,LGALS3BP,APP,PPBP,PF4,LRG1,PRG2,PKM,HBB,PRDX6,AGT,HRNR,ECM1,MMP9,FUCA1,DEFA1,CECR1,ALAD,PPIA,FCGR3B
GO:0051704	multi-organism process	37	2514	0.52	3.04e-09	9606.ENSP00000217407,9606.ENSP00000226524,9606.ENSP00000231061,9606.ENSP00000231368,9606.ENSP00000231751,9606.ENSP00000233156,9606.ENSP00000252244,9606.ENSP00000255030,9606.ENSP00000261336,9606.ENSP00000265029,9606.ENSP00000270077,9606.ENSP00000284981,9606.ENSP00000285381,9606.ENSP00000296028,9606.ENSP00000296029,9606.ENSP00000301407,9606.ENSP00000301653,9606.ENSP00000302621,9606.ENSP00000308970,…	LBP,PF4V1,SPARC,LNPEP,LTF,TFPI,KRT1,CRP,PZP,FETUB,PSG9,APP,CA3,PPBP,PF4,CGB1,KRT16,LRG1,PSG1,PRG2,PSG11,DEFA3,PAPPA,PSG3,CGB,AGT,C4BPA,MMP9,KRT6A,DEFA1,AFP,PSG4,PSG2,ALAD,ACTA2,PPIA,CCL14
GO:0070268	cornification	11	112	1.34	3.04e-09	9606.ENSP00000167586,9606.ENSP00000246662,9606.ENSP00000252242,9606.ENSP00000252244,9606.ENSP00000252252,9606.ENSP00000269576,9606.ENSP00000301653,9606.ENSP00000308452,9606.ENSP00000310861,9606.ENSP00000357789,9606.ENSP00000369317	KRT14,KRT9,KRT5,KRT1,KRT6B,KRT10,KRT16,KRT17,KRT2,FLG,KRT6A
GO:0002274	myeloid leukocyte activation	19	574	0.87	3.19e-09	9606.ENSP00000217407,9606.ENSP00000231751,9606.ENSP00000241052,9606.ENSP00000252244,9606.ENSP00000284981,9606.ENSP00000296028,9606.ENSP00000302621,9606.ENSP00000312134,9606.ENSP00000320171,9606.ENSP00000333994,9606.ENSP00000342026,9606.ENSP00000357791,9606.ENSP00000361405,9606.ENSP00000363603,9606.ENSP00000372139,9606.ENSP00000382731,9606.ENSP00000386284,9606.ENSP00000419425,9606.ENSP00000433642	LBP,LTF,CAT,KRT1,APP,PPBP,LRG1,PRG2,PKM,HBB,PRDX6,HRNR,MMP9,FUCA1,DEFA1,CECR1,ALAD,PPIA,FCGR3B
GO:0001775	cell activation	24	1024	0.72	3.91e-09	9606.ENSP00000217407,9606.ENSP00000226524,9606.ENSP00000231751,9606.ENSP00000241052,9606.ENSP00000252244,9606.ENSP00000261405,9606.ENSP00000284981,9606.ENSP00000296028,9606.ENSP00000296029,9606.ENSP00000302621,9606.ENSP00000310861,9606.ENSP00000312134,9606.ENSP00000320171,9606.ENSP00000333994,9606.ENSP00000342026,9606.ENSP00000357791,9606.ENSP00000361405,9606.ENSP00000363603,9606.ENSP00000372139,…	LBP,PF4V1,LTF,CAT,KRT1,VWF,APP,PPBP,PF4,LRG1,KRT2,PRG2,PKM,HBB,PRDX6,HRNR,MMP9,FUCA1,DEFA1,CECR1,GP5,ALAD,PPIA,FCGR3B
GO:0002252	immune effector process	23	927	0.75	3.91e-09	9606.ENSP00000217407,9606.ENSP00000231751,9606.ENSP00000241052,9606.ENSP00000252244,9606.ENSP00000255030,9606.ENSP00000284981,9606.ENSP00000296028,9606.ENSP00000302621,9606.ENSP00000312134,9606.ENSP00000320171,9606.ENSP00000328359,9606.ENSP00000333994,9606.ENSP00000342026,9606.ENSP00000356037,9606.ENSP00000357791,9606.ENSP00000361405,9606.ENSP00000363603,9606.ENSP00000372139,9606.ENSP00000376776,…	LBP,LTF,CAT,KRT1,CRP,APP,PPBP,LRG1,PRG2,PKM,DEFA3,HBB,PRDX6,C4BPA,HRNR,MMP9,FUCA1,DEFA1,DBH,CECR1,ALAD,PPIA,FCGR3B
GO:0002275	myeloid cell activation involved in immune response	18	519	0.89	4.04e-09	9606.ENSP00000217407,9606.ENSP00000231751,9606.ENSP00000241052,9606.ENSP00000252244,9606.ENSP00000296028,9606.ENSP00000302621,9606.ENSP00000312134,9606.ENSP00000320171,9606.ENSP00000333994,9606.ENSP00000342026,9606.ENSP00000357791,9606.ENSP00000361405,9606.ENSP00000363603,9606.ENSP00000372139,9606.ENSP00000382731,9606.ENSP00000386284,9606.ENSP00000419425,9606.ENSP00000433642	LBP,LTF,CAT,KRT1,PPBP,LRG1,PRG2,PKM,HBB,PRDX6,HRNR,MMP9,FUCA1,DEFA1,CECR1,ALAD,PPIA,FCGR3B
GO:0002263	cell activation involved in immune response	19	620	0.84	7.33e-09	9606.ENSP00000217407,9606.ENSP00000231751,9606.ENSP00000241052,9606.ENSP00000252244,9606.ENSP00000284981,9606.ENSP00000296028,9606.ENSP00000302621,9606.ENSP00000312134,9606.ENSP00000320171,9606.ENSP00000333994,9606.ENSP00000342026,9606.ENSP00000357791,9606.ENSP00000361405,9606.ENSP00000363603,9606.ENSP00000372139,9606.ENSP00000382731,9606.ENSP00000386284,9606.ENSP00000419425,9606.ENSP00000433642	LBP,LTF,CAT,KRT1,APP,PPBP,LRG1,PRG2,PKM,HBB,PRDX6,HRNR,MMP9,FUCA1,DEFA1,CECR1,ALAD,PPIA,FCGR3B
GO:0002443	leukocyte mediated immunity	19	632	0.83	9.24e-09	9606.ENSP00000231751,9606.ENSP00000241052,9606.ENSP00000252244,9606.ENSP00000296028,9606.ENSP00000302621,9606.ENSP00000312134,9606.ENSP00000320171,9606.ENSP00000333994,9606.ENSP00000342026,9606.ENSP00000356037,9606.ENSP00000357791,9606.ENSP00000361405,9606.ENSP00000363603,9606.ENSP00000372139,9606.ENSP00000376776,9606.ENSP00000382731,9606.ENSP00000386284,9606.ENSP00000419425,9606.ENSP00000433642	LTF,CAT,KRT1,PPBP,LRG1,PRG2,PKM,HBB,PRDX6,C4BPA,HRNR,MMP9,FUCA1,DEFA1,DBH,CECR1,ALAD,PPIA,FCGR3B
GO:0043312	neutrophil degranulation	17	485	0.9	1.04e-08	9606.ENSP00000231751,9606.ENSP00000241052,9606.ENSP00000252244,9606.ENSP00000296028,9606.ENSP00000302621,9606.ENSP00000312134,9606.ENSP00000320171,9606.ENSP00000333994,9606.ENSP00000342026,9606.ENSP00000357791,9606.ENSP00000361405,9606.ENSP00000363603,9606.ENSP00000372139,9606.ENSP00000382731,9606.ENSP00000386284,9606.ENSP00000419425,9606.ENSP00000433642	LTF,CAT,KRT1,PPBP,LRG1,PRG2,PKM,HBB,PRDX6,HRNR,MMP9,FUCA1,DEFA1,CECR1,ALAD,PPIA,FCGR3B
GO:0016192	vesicle-mediated transport	29	1699	0.58	1.46e-08	9606.ENSP00000217407,9606.ENSP00000231061,9606.ENSP00000231751,9606.ENSP00000241052,9606.ENSP00000252244,9606.ENSP00000255030,9606.ENSP00000260356,9606.ENSP00000261405,9606.ENSP00000262776,9606.ENSP00000284981,9606.ENSP00000296028,9606.ENSP00000296029,9606.ENSP00000302621,9606.ENSP00000312134,9606.ENSP00000320171,9606.ENSP00000322421,9606.ENSP00000333994,9606.ENSP00000342026,9606.ENSP00000344458,…	LBP,SPARC,LTF,CAT,KRT1,CRP,THBS1,VWF,LGALS3BP,APP,PPBP,PF4,LRG1,PRG2,PKM,HBA1,HBB,PRDX6,PROZ,HRNR,ECM1,MMP9,FUCA1,DEFA1,CECR1,ALAD,PPIA,FCGR3B,HPR
GO:0006950	response to stress	40	3267	0.44	2.32e-08	9606.ENSP00000217407,9606.ENSP00000226524,9606.ENSP00000231061,9606.ENSP00000231751,9606.ENSP00000233156,9606.ENSP00000241052,9606.ENSP00000252244,9606.ENSP00000255030,9606.ENSP00000260356,9606.ENSP00000261405,9606.ENSP00000262776,9606.ENSP00000284981,9606.ENSP00000285381,9606.ENSP00000295633,9606.ENSP00000296028,9606.ENSP00000296029,9606.ENSP00000301522,9606.ENSP00000301653,9606.ENSP00000312134,…	LBP,PF4V1,SPARC,LTF,TFPI,CAT,KRT1,CRP,THBS1,VWF,LGALS3BP,APP,CA3,FSTL1,PPBP,PF4,PRDX2,KRT16,PRG2,PKM,HBA1,DEFA3,PSG3,HBB,RTN4RL2,PRDX6,PROZ,AGT,C4BPA,ECM1,MMP9,KRT6A,HBD,DEFA1,DBH,GP5,F11,ALAD,CCL14,HIST1H4A
GO:0006955	immune response	27	1560	0.59	4.79e-08	9606.ENSP00000217407,9606.ENSP00000226524,9606.ENSP00000231751,9606.ENSP00000241052,9606.ENSP00000252244,9606.ENSP00000260356,9606.ENSP00000284981,9606.ENSP00000296028,9606.ENSP00000296029,9606.ENSP00000301653,9606.ENSP00000302621,9606.ENSP00000312134,9606.ENSP00000320171,9606.ENSP00000328359,9606.ENSP00000333994,9606.ENSP00000342026,9606.ENSP00000356037,9606.ENSP00000357791,9606.ENSP00000361405,…	LBP,PF4V1,LTF,CAT,KRT1,THBS1,APP,PPBP,PF4,KRT16,LRG1,PRG2,PKM,DEFA3,HBB,PRDX6,C4BPA,HRNR,MMP9,FUCA1,KRT6A,DEFA1,CECR1,ALAD,PPIA,FCGR3B,CCL14
GO:0031424	keratinization	12	225	1.08	5.27e-08	9606.ENSP00000167586,9606.ENSP00000246662,9606.ENSP00000252242,9606.ENSP00000252244,9606.ENSP00000252252,9606.ENSP00000269576,9606.ENSP00000301653,9606.ENSP00000308452,9606.ENSP00000310861,9606.ENSP00000357789,9606.ENSP00000357791,9606.ENSP00000369317	KRT14,KRT9,KRT5,KRT1,KRT6B,KRT10,KRT16,KRT17,KRT2,FLG,HRNR,KRT6A
GO:0007565	female pregnancy	11	180	1.14	7.14e-08	9606.ENSP00000231368,9606.ENSP00000261336,9606.ENSP00000270077,9606.ENSP00000308970,9606.ENSP00000319140,9606.ENSP00000330658,9606.ENSP00000332215,9606.ENSP00000355627,9606.ENSP00000361405,9606.ENSP00000384770,9606.ENSP00000385706	LNPEP,PZP,PSG9,PSG1,PSG11,PAPPA,PSG3,AGT,MMP9,PSG4,PSG2
GO:0002376	immune system process	32	2370	0.48	2.96e-07	9606.ENSP00000217407,9606.ENSP00000226524,9606.ENSP00000231368,9606.ENSP00000231751,9606.ENSP00000241052,9606.ENSP00000252244,9606.ENSP00000255030,9606.ENSP00000260356,9606.ENSP00000284981,9606.ENSP00000296028,9606.ENSP00000296029,9606.ENSP00000301653,9606.ENSP00000302621,9606.ENSP00000308970,9606.ENSP00000312134,9606.ENSP00000320171,9606.ENSP00000328359,9606.ENSP00000333994,9606.ENSP00000342026,…	LBP,PF4V1,LNPEP,LTF,CAT,KRT1,CRP,THBS1,APP,PPBP,PF4,KRT16,LRG1,PSG1,PRG2,PKM,DEFA3,HBB,PRDX6,C4BPA,HRNR,MMP9,FUCA1,KRT6A,DEFA1,DBH,BPGM,CECR1,ALAD,PPIA,FCGR3B,CCL14
GO:0009617	response to bacterium	16	555	0.81	2.99e-07	9606.ENSP00000217407,9606.ENSP00000226524,9606.ENSP00000231061,9606.ENSP00000231751,9606.ENSP00000233156,9606.ENSP00000255030,9606.ENSP00000284981,9606.ENSP00000285381,9606.ENSP00000296028,9606.ENSP00000296029,9606.ENSP00000302621,9606.ENSP00000312134,9606.ENSP00000328359,9606.ENSP00000369317,9606.ENSP00000372139,9606.ENSP00000386284	LBP,PF4V1,SPARC,LTF,TFPI,CRP,APP,CA3,PPBP,PF4,LRG1,PRG2,DEFA3,KRT6A,DEFA1,ALAD
GO:0032501	multicellular organismal process	55	6507	0.28	8.51e-07	9606.ENSP00000167586,9606.ENSP00000226524,9606.ENSP00000231061,9606.ENSP00000231368,9606.ENSP00000231751,9606.ENSP00000233156,9606.ENSP00000241052,9606.ENSP00000246662,9606.ENSP00000252242,9606.ENSP00000252244,9606.ENSP00000252252,9606.ENSP00000255030,9606.ENSP00000260356,9606.ENSP00000261180,9606.ENSP00000261336,9606.ENSP00000261405,9606.ENSP00000261483,9606.ENSP00000269576,9606.ENSP00000270077,…	KRT14,PF4V1,SPARC,LNPEP,LTF,TFPI,CAT,KRT9,KRT5,KRT1,KRT6B,CRP,THBS1,TRHDE,PZP,VWF,MAN2A1,KRT10,PSG9,APP,PF4,CGB1,KRT16,KRT17,PSG1,KRT2,PSG11,PKM,LPA,PAPPA,PSG3,HBB,RTN4RL2,PROZ,TPM4,CGB,AGT,S100A6,FLG,HRNR,ECM1,ANGPTL3,MMP9,KRT6A,HBD,DBH,BPGM,AFP,CECR1,GP5,PSG4,F11,PSG2,LTBP1,ACTA2
GO:0050878	regulation of body fluid levels	14	483	0.81	2.44e-06	9606.ENSP00000226524,9606.ENSP00000233156,9606.ENSP00000252244,9606.ENSP00000260356,9606.ENSP00000261405,9606.ENSP00000296029,9606.ENSP00000301653,9606.ENSP00000333994,9606.ENSP00000344458,9606.ENSP00000357789,9606.ENSP00000357791,9606.ENSP00000369654,9606.ENSP00000383931,9606.ENSP00000384957	PF4V1,TFPI,KRT1,THBS1,VWF,PF4,KRT16,HBB,PROZ,FLG,HRNR,HBD,GP5,F11
GO:0051707	response to other organism	21	1173	0.6	2.5e-06	9606.ENSP00000217407,9606.ENSP00000226524,9606.ENSP00000231061,9606.ENSP00000231751,9606.ENSP00000233156,9606.ENSP00000252244,9606.ENSP00000255030,9606.ENSP00000284981,9606.ENSP00000285381,9606.ENSP00000296028,9606.ENSP00000296029,9606.ENSP00000301653,9606.ENSP00000302621,9606.ENSP00000312134,9606.ENSP00000328359,9606.ENSP00000356037,9606.ENSP00000369317,9606.ENSP00000372139,9606.ENSP00000386284,…	LBP,PF4V1,SPARC,LTF,TFPI,KRT1,CRP,APP,CA3,PPBP,PF4,KRT16,LRG1,PRG2,DEFA3,C4BPA,KRT6A,DEFA1,ALAD,ACTA2,CCL14
GO:0050896	response to stimulus	60	7824	0.24	2.9e-06	9606.ENSP00000217407,9606.ENSP00000226524,9606.ENSP00000231061,9606.ENSP00000231368,9606.ENSP00000231751,9606.ENSP00000233156,9606.ENSP00000241052,9606.ENSP00000252244,9606.ENSP00000255030,9606.ENSP00000260356,9606.ENSP00000261180,9606.ENSP00000261405,9606.ENSP00000262776,9606.ENSP00000284981,9606.ENSP00000285381,9606.ENSP00000295633,9606.ENSP00000296028,9606.ENSP00000296029,9606.ENSP00000301407,…	LBP,PF4V1,SPARC,LNPEP,LTF,TFPI,CAT,KRT1,CRP,THBS1,TRHDE,VWF,LGALS3BP,APP,CA3,FSTL1,PPBP,PF4,CGB1,PRDX2,KRT16,LRG1,KRT17,PRG2,PKM,HBA1,DEFA3,PAPPA,PSG3,HBB,RTN4RL2,PRDX6,PROZ,CGB,AGT,C4BPA,S100A6,HRNR,ECM1,ANGPTL3,MMP9,FUCA1,KRT6A,HBD,DEFA1,DBH,AFP,CECR1,GP5,F11,LTBP1,ALAD,NOTUM,ACTA2,PPIA,CA1,FCGR3B,CCL14,HIST1H4A,CGA
GO:0045861	negative regulation of proteolysis	12	349	0.89	3.69e-06	9606.ENSP00000231751,9606.ENSP00000233156,9606.ENSP00000260356,9606.ENSP00000261336,9606.ENSP00000265029,9606.ENSP00000284981,9606.ENSP00000321334,9606.ENSP00000355627,9606.ENSP00000356037,9606.ENSP00000358045,9606.ENSP00000361405,9606.ENSP00000386284	LTF,TFPI,THBS1,PZP,FETUB,APP,LPA,AGT,C4BPA,ECM1,MMP9,ALAD
GO:0042744	hydrogen peroxide catabolic process	5	20	1.75	4.25e-06	9606.ENSP00000241052,9606.ENSP00000301522,9606.ENSP00000322421,9606.ENSP00000333994,9606.ENSP00000342026	CAT,PRDX2,HBA1,HBB,PRDX6
GO:0002576	platelet degranulation	8	129	1.14	9.01e-06	9606.ENSP00000231061,9606.ENSP00000260356,9606.ENSP00000261405,9606.ENSP00000262776,9606.ENSP00000284981,9606.ENSP00000296028,9606.ENSP00000296029,9606.ENSP00000358045	SPARC,THBS1,VWF,LGALS3BP,APP,PPBP,PF4,ECM1
GO:0051187	cofactor catabolic process	6	52	1.41	1.12e-05	9606.ENSP00000241052,9606.ENSP00000263368,9606.ENSP00000301522,9606.ENSP00000322421,9606.ENSP00000333994,9606.ENSP00000342026	CAT,BLVRB,PRDX2,HBA1,HBB,PRDX6
GO:0010466	negative regulation of peptidase activity	10	251	0.95	1.21e-05	9606.ENSP00000231751,9606.ENSP00000233156,9606.ENSP00000260356,9606.ENSP00000261336,9606.ENSP00000265029,9606.ENSP00000284981,9606.ENSP00000321334,9606.ENSP00000355627,9606.ENSP00000358045,9606.ENSP00000361405	LTF,TFPI,THBS1,PZP,FETUB,APP,LPA,AGT,ECM1,MMP9
GO:0045765	regulation of angiogenesis	10	277	0.91	2.7e-05	9606.ENSP00000231061,9606.ENSP00000252244,9606.ENSP00000260356,9606.ENSP00000296029,9606.ENSP00000302621,9606.ENSP00000355627,9606.ENSP00000357668,9606.ENSP00000358045,9606.ENSP00000360170,9606.ENSP00000433999	SPARC,KRT1,THBS1,PF4,LRG1,AGT,ADAM12,ECM1,ANGPTL3,RNH1
GO:0051179	localization	45	5233	0.29	3.31e-05	9606.ENSP00000217407,9606.ENSP00000226524,9606.ENSP00000231061,9606.ENSP00000231751,9606.ENSP00000241052,9606.ENSP00000252244,9606.ENSP00000255030,9606.ENSP00000260356,9606.ENSP00000261405,9606.ENSP00000262776,9606.ENSP00000284981,9606.ENSP00000285381,9606.ENSP00000296028,9606.ENSP00000296029,9606.ENSP00000301653,9606.ENSP00000302621,9606.ENSP00000308970,9606.ENSP00000310861,9606.ENSP00000312134,…	LBP,PF4V1,SPARC,LTF,CAT,KRT1,CRP,THBS1,VWF,LGALS3BP,APP,CA3,PPBP,PF4,KRT16,LRG1,PSG1,KRT2,PRG2,PKM,LPA,HBA1,HBB,PRDX6,PROZ,AGT,S100A6,HRNR,ECM1,ANGPTL3,MMP9,FUCA1,HBD,DEFA1,DBH,APOF,CECR1,PSG2,LTBP1,ALAD,PPIA,CA1,FCGR3B,HPR,CCL14
GO:0061844	antimicrobial humoral immune response mediated by antimicrobial peptide	7	107	1.17	3.37e-05	9606.ENSP00000231751,9606.ENSP00000284981,9606.ENSP00000296028,9606.ENSP00000296029,9606.ENSP00000328359,9606.ENSP00000369317,9606.ENSP00000372139	LTF,APP,PPBP,PF4,DEFA3,KRT6A,DEFA1
GO:0050830	defense response to Gram-positive bacterium	7	111	1.15	4.17e-05	9606.ENSP00000217407,9606.ENSP00000231751,9606.ENSP00000255030,9606.ENSP00000284981,9606.ENSP00000328359,9606.ENSP00000369317,9606.ENSP00000372139	LBP,LTF,CRP,APP,DEFA3,KRT6A,DEFA1
GO:0009611	response to wounding	13	547	0.73	4.58e-05	9606.ENSP00000226524,9606.ENSP00000231061,9606.ENSP00000233156,9606.ENSP00000261405,9606.ENSP00000296029,9606.ENSP00000320171,9606.ENSP00000333994,9606.ENSP00000335397,9606.ENSP00000344458,9606.ENSP00000369317,9606.ENSP00000369654,9606.ENSP00000383931,9606.ENSP00000384957	PF4V1,SPARC,TFPI,VWF,PF4,PKM,HBB,RTN4RL2,PROZ,KRT6A,HBD,GP5,F11
GO:0042737	drug catabolic process	7	113	1.14	4.58e-05	9606.ENSP00000241052,9606.ENSP00000301522,9606.ENSP00000322421,9606.ENSP00000333994,9606.ENSP00000342026,9606.ENSP00000376776,9606.ENSP00000382731	CAT,PRDX2,HBA1,HBB,PRDX6,DBH,CECR1
GO:0042060	wound healing	12	461	0.77	4.84e-05	9606.ENSP00000226524,9606.ENSP00000231061,9606.ENSP00000233156,9606.ENSP00000261405,9606.ENSP00000296029,9606.ENSP00000320171,9606.ENSP00000333994,9606.ENSP00000344458,9606.ENSP00000369317,9606.ENSP00000369654,9606.ENSP00000383931,9606.ENSP00000384957	PF4V1,SPARC,TFPI,VWF,PF4,PKM,HBB,PROZ,KRT6A,HBD,GP5,F11
GO:0009605	response to external stimulus	26	2152	0.43	5.99e-05	9606.ENSP00000217407,9606.ENSP00000226524,9606.ENSP00000231061,9606.ENSP00000231751,9606.ENSP00000233156,9606.ENSP00000241052,9606.ENSP00000252244,9606.ENSP00000255030,9606.ENSP00000260356,9606.ENSP00000284981,9606.ENSP00000285381,9606.ENSP00000295633,9606.ENSP00000296028,9606.ENSP00000296029,9606.ENSP00000301653,9606.ENSP00000302621,9606.ENSP00000312134,9606.ENSP00000320171,9606.ENSP00000328359,…	LBP,PF4V1,SPARC,LTF,TFPI,CAT,KRT1,CRP,THBS1,APP,CA3,FSTL1,PPBP,PF4,KRT16,LRG1,PRG2,PKM,DEFA3,AGT,C4BPA,KRT6A,DEFA1,ALAD,ACTA2,CCL14
GO:0072376	protein activation cascade	6	74	1.26	5.99e-05	9606.ENSP00000233156,9606.ENSP00000252244,9606.ENSP00000261405,9606.ENSP00000356037,9606.ENSP00000383931,9606.ENSP00000384957	TFPI,KRT1,VWF,C4BPA,GP5,F11
GO:0010951	negative regulation of endopeptidase activity	9	242	0.92	6.67e-05	9606.ENSP00000231751,9606.ENSP00000233156,9606.ENSP00000260356,9606.ENSP00000261336,9606.ENSP00000265029,9606.ENSP00000284981,9606.ENSP00000321334,9606.ENSP00000355627,9606.ENSP00000361405	LTF,TFPI,THBS1,PZP,FETUB,APP,LPA,AGT,MMP9
GO:0045104	intermediate filament cytoskeleton organization	5	41	1.44	6.98e-05	9606.ENSP00000167586,9606.ENSP00000246662,9606.ENSP00000301653,9606.ENSP00000308452,9606.ENSP00000310861	KRT14,KRT9,KRT16,KRT17,KRT2
GO:0006952	defense response	19	1234	0.54	7.02e-05	9606.ENSP00000217407,9606.ENSP00000226524,9606.ENSP00000231751,9606.ENSP00000252244,9606.ENSP00000255030,9606.ENSP00000260356,9606.ENSP00000262776,9606.ENSP00000284981,9606.ENSP00000296028,9606.ENSP00000296029,9606.ENSP00000301653,9606.ENSP00000312134,9606.ENSP00000328359,9606.ENSP00000332215,9606.ENSP00000356037,9606.ENSP00000358045,9606.ENSP00000369317,9606.ENSP00000372139,9606.ENSP00000479097	LBP,PF4V1,LTF,KRT1,CRP,THBS1,LGALS3BP,APP,PPBP,PF4,KRT16,PRG2,DEFA3,PSG3,C4BPA,ECM1,KRT6A,DEFA1,CCL14
GO:0017001	antibiotic catabolic process	5	42	1.43	7.52e-05	9606.ENSP00000241052,9606.ENSP00000301522,9606.ENSP00000322421,9606.ENSP00000333994,9606.ENSP00000342026	CAT,PRDX2,HBA1,HBB,PRDX6
GO:0042742	defense response to bacterium	9	250	0.91	7.93e-05	9606.ENSP00000217407,9606.ENSP00000231751,9606.ENSP00000255030,9606.ENSP00000284981,9606.ENSP00000296028,9606.ENSP00000312134,9606.ENSP00000328359,9606.ENSP00000369317,9606.ENSP00000372139	LBP,LTF,CRP,APP,PPBP,PRG2,DEFA3,KRT6A,DEFA1
GO:0006959	humoral immune response	9	252	0.9	8.31e-05	9606.ENSP00000231751,9606.ENSP00000252244,9606.ENSP00000284981,9606.ENSP00000296028,9606.ENSP00000296029,9606.ENSP00000328359,9606.ENSP00000356037,9606.ENSP00000369317,9606.ENSP00000372139	LTF,KRT1,APP,PPBP,PF4,DEFA3,C4BPA,KRT6A,DEFA1
GO:0044703	multi-organism reproductive process	16	923	0.59	0.00011	9606.ENSP00000231368,9606.ENSP00000261336,9606.ENSP00000265029,9606.ENSP00000270077,9606.ENSP00000284981,9606.ENSP00000301407,9606.ENSP00000308970,9606.ENSP00000319140,9606.ENSP00000330658,9606.ENSP00000332215,9606.ENSP00000349954,9606.ENSP00000355627,9606.ENSP00000361405,9606.ENSP00000379138,9606.ENSP00000384770,9606.ENSP00000385706	LNPEP,PZP,FETUB,PSG9,APP,CGB1,PSG1,PSG11,PAPPA,PSG3,CGB,AGT,MMP9,AFP,PSG4,PSG2
GO:0071622	regulation of granulocyte chemotaxis	5	47	1.38	0.00012	9606.ENSP00000217407,9606.ENSP00000226524,9606.ENSP00000260356,9606.ENSP00000296028,9606.ENSP00000296029	LBP,PF4V1,THBS1,PPBP,PF4
GO:0031640	killing of cells of other organism	6	89	1.18	0.00014	9606.ENSP00000231751,9606.ENSP00000296028,9606.ENSP00000296029,9606.ENSP00000328359,9606.ENSP00000369317,9606.ENSP00000372139	LTF,PPBP,PF4,DEFA3,KRT6A,DEFA1
GO:0044364	disruption of cells of other organism	6	89	1.18	0.00014	9606.ENSP00000231751,9606.ENSP00000296028,9606.ENSP00000296029,9606.ENSP00000328359,9606.ENSP00000369317,9606.ENSP00000372139	LTF,PPBP,PF4,DEFA3,KRT6A,DEFA1
GO:0002690	positive regulation of leukocyte chemotaxis	6	91	1.17	0.00015	9606.ENSP00000217407,9606.ENSP00000226524,9606.ENSP00000260356,9606.ENSP00000284981,9606.ENSP00000296028,9606.ENSP00000296029	LBP,PF4V1,THBS1,APP,PPBP,PF4
GO:0051346	negative regulation of hydrolase activity	11	438	0.75	0.00015	9606.ENSP00000231751,9606.ENSP00000233156,9606.ENSP00000260356,9606.ENSP00000261336,9606.ENSP00000265029,9606.ENSP00000284981,9606.ENSP00000321334,9606.ENSP00000355627,9606.ENSP00000358045,9606.ENSP00000360170,9606.ENSP00000361405	LTF,TFPI,THBS1,PZP,FETUB,APP,LPA,AGT,ECM1,ANGPTL3,MMP9
GO:0010288	response to lead ion	4	22	1.61	0.00016	9606.ENSP00000231061,9606.ENSP00000241052,9606.ENSP00000284981,9606.ENSP00000386284	SPARC,CAT,APP,ALAD
GO:0045109	intermediate filament organization	4	22	1.61	0.00016	9606.ENSP00000167586,9606.ENSP00000246662,9606.ENSP00000308452,9606.ENSP00000310861	KRT14,KRT9,KRT17,KRT2
GO:0030335	positive regulation of cell migration	11	452	0.74	0.00019	9606.ENSP00000217407,9606.ENSP00000226524,9606.ENSP00000231061,9606.ENSP00000260356,9606.ENSP00000284981,9606.ENSP00000296028,9606.ENSP00000296029,9606.ENSP00000355627,9606.ENSP00000360170,9606.ENSP00000361405,9606.ENSP00000482232	LBP,PF4V1,SPARC,THBS1,APP,PPBP,PF4,AGT,ANGPTL3,MMP9,CGA
GO:0007596	blood coagulation	9	288	0.85	0.0002	9606.ENSP00000226524,9606.ENSP00000233156,9606.ENSP00000261405,9606.ENSP00000296029,9606.ENSP00000333994,9606.ENSP00000344458,9606.ENSP00000369654,9606.ENSP00000383931,9606.ENSP00000384957	PF4V1,TFPI,VWF,PF4,HBB,PROZ,HBD,GP5,F11
GO:0030855	epithelial cell differentiation	13	649	0.65	0.0002	9606.ENSP00000167586,9606.ENSP00000246662,9606.ENSP00000252242,9606.ENSP00000252244,9606.ENSP00000252252,9606.ENSP00000269576,9606.ENSP00000301653,9606.ENSP00000308452,9606.ENSP00000310861,9606.ENSP00000357789,9606.ENSP00000357791,9606.ENSP00000369317,9606.ENSP00000402373	KRT14,KRT9,KRT5,KRT1,KRT6B,KRT10,KRT16,KRT17,KRT2,FLG,HRNR,KRT6A,ACTA2
GO:0006979	response to oxidative stress	10	373	0.78	0.00022	9606.ENSP00000241052,9606.ENSP00000252244,9606.ENSP00000284981,9606.ENSP00000285381,9606.ENSP00000301522,9606.ENSP00000322421,9606.ENSP00000333994,9606.ENSP00000342026,9606.ENSP00000361405,9606.ENSP00000386284	CAT,KRT1,APP,CA3,PRDX2,HBA1,HBB,PRDX6,MMP9,ALAD
GO:0050900	leukocyte migration	9	296	0.83	0.00023	9606.ENSP00000217407,9606.ENSP00000226524,9606.ENSP00000296029,9606.ENSP00000308970,9606.ENSP00000361405,9606.ENSP00000372139,9606.ENSP00000376776,9606.ENSP00000419425,9606.ENSP00000479097	LBP,PF4V1,PF4,PSG1,MMP9,DEFA1,DBH,PPIA,CCL14
GO:0018149	peptide cross-linking	5	59	1.28	0.00026	9606.ENSP00000252244,9606.ENSP00000260356,9606.ENSP00000269576,9606.ENSP00000310861,9606.ENSP00000357789	KRT1,THBS1,KRT10,KRT2,FLG
GO:0072378	blood coagulation, fibrin clot formation	4	27	1.52	0.00028	9606.ENSP00000233156,9606.ENSP00000261405,9606.ENSP00000383931,9606.ENSP00000384957	TFPI,VWF,GP5,F11
GO:0016477	cell migration	14	812	0.59	0.0004	9606.ENSP00000217407,9606.ENSP00000226524,9606.ENSP00000260356,9606.ENSP00000296028,9606.ENSP00000296029,9606.ENSP00000301653,9606.ENSP00000308970,9606.ENSP00000310861,9606.ENSP00000361405,9606.ENSP00000372139,9606.ENSP00000376776,9606.ENSP00000385706,9606.ENSP00000419425,9606.ENSP00000479097	LBP,PF4V1,THBS1,PPBP,PF4,KRT16,PSG1,KRT2,MMP9,DEFA1,DBH,PSG2,PPIA,CCL14
GO:0090023	positive regulation of neutrophil chemotaxis	4	30	1.48	0.0004	9606.ENSP00000217407,9606.ENSP00000226524,9606.ENSP00000296028,9606.ENSP00000296029	LBP,PF4V1,PPBP,PF4
GO:0002685	regulation of leukocyte migration	7	175	0.95	0.00041	9606.ENSP00000217407,9606.ENSP00000226524,9606.ENSP00000260356,9606.ENSP00000284981,9606.ENSP00000296028,9606.ENSP00000296029,9606.ENSP00000358045	LBP,PF4V1,THBS1,APP,PPBP,PF4,ECM1
GO:0006810	transport	36	4130	0.29	0.00041	9606.ENSP00000217407,9606.ENSP00000231061,9606.ENSP00000231751,9606.ENSP00000241052,9606.ENSP00000252244,9606.ENSP00000255030,9606.ENSP00000260356,9606.ENSP00000261405,9606.ENSP00000262776,9606.ENSP00000284981,9606.ENSP00000285381,9606.ENSP00000296028,9606.ENSP00000296029,9606.ENSP00000302621,9606.ENSP00000312134,9606.ENSP00000320171,9606.ENSP00000321334,9606.ENSP00000322421,9606.ENSP00000333994,…	LBP,SPARC,LTF,CAT,KRT1,CRP,THBS1,VWF,LGALS3BP,APP,CA3,PPBP,PF4,LRG1,PRG2,PKM,LPA,HBA1,HBB,PRDX6,PROZ,AGT,S100A6,HRNR,ECM1,MMP9,FUCA1,HBD,DEFA1,APOF,CECR1,ALAD,PPIA,CA1,FCGR3B,HPR
GO:0098542	defense response to other organism	14	859	0.56	0.00065	9606.ENSP00000217407,9606.ENSP00000231751,9606.ENSP00000252244,9606.ENSP00000255030,9606.ENSP00000284981,9606.ENSP00000296028,9606.ENSP00000296029,9606.ENSP00000301653,9606.ENSP00000312134,9606.ENSP00000328359,9606.ENSP00000356037,9606.ENSP00000369317,9606.ENSP00000372139,9606.ENSP00000479097	LBP,LTF,KRT1,CRP,APP,PPBP,PF4,KRT16,PRG2,DEFA3,C4BPA,KRT6A,DEFA1,CCL14
GO:0030334	regulation of cell migration	13	753	0.59	0.0007	9606.ENSP00000217407,9606.ENSP00000226524,9606.ENSP00000231061,9606.ENSP00000260356,9606.ENSP00000284981,9606.ENSP00000296028,9606.ENSP00000296029,9606.ENSP00000301653,9606.ENSP00000355627,9606.ENSP00000358045,9606.ENSP00000360170,9606.ENSP00000361405,9606.ENSP00000482232	LBP,PF4V1,SPARC,THBS1,APP,PPBP,PF4,KRT16,AGT,ECM1,ANGPTL3,MMP9,CGA
GO:0030193	regulation of blood coagulation	5	77	1.16	0.00071	9606.ENSP00000233156,9606.ENSP00000252244,9606.ENSP00000260356,9606.ENSP00000344458,9606.ENSP00000384957	TFPI,KRT1,THBS1,PROZ,F11
GO:0098869	cellular oxidant detoxification	5	86	1.12	0.0011	9606.ENSP00000241052,9606.ENSP00000301522,9606.ENSP00000322421,9606.ENSP00000333994,9606.ENSP00000342026	CAT,PRDX2,HBA1,HBB,PRDX6
GO:1901700	response to oxygen-containing compound	18	1427	0.45	0.0011	9606.ENSP00000217407,9606.ENSP00000226524,9606.ENSP00000231061,9606.ENSP00000233156,9606.ENSP00000241052,9606.ENSP00000260356,9606.ENSP00000284981,9606.ENSP00000285381,9606.ENSP00000296028,9606.ENSP00000296029,9606.ENSP00000301522,9606.ENSP00000320171,9606.ENSP00000322421,9606.ENSP00000333994,9606.ENSP00000355627,9606.ENSP00000361405,9606.ENSP00000376776,9606.ENSP00000386284	LBP,PF4V1,SPARC,TFPI,CAT,THBS1,APP,CA3,PPBP,PF4,PRDX2,PKM,HBA1,HBB,AGT,MMP9,DBH,ALAD
GO:0010469	regulation of signaling receptor activity	11	577	0.63	0.0012	9606.ENSP00000226524,9606.ENSP00000284981,9606.ENSP00000296028,9606.ENSP00000296029,9606.ENSP00000301407,9606.ENSP00000349954,9606.ENSP00000355627,9606.ENSP00000360170,9606.ENSP00000382731,9606.ENSP00000479097,9606.ENSP00000482232	PF4V1,APP,PPBP,PF4,CGB1,CGB,AGT,ANGPTL3,CECR1,CCL14,CGA
GO:0015701	bicarbonate transport	4	44	1.31	0.0012	9606.ENSP00000285381,9606.ENSP00000322421,9606.ENSP00000333994,9606.ENSP00000430656	CA3,HBA1,HBB,CA1
GO:0006954	inflammatory response	10	482	0.67	0.0013	9606.ENSP00000217407,9606.ENSP00000226524,9606.ENSP00000255030,9606.ENSP00000260356,9606.ENSP00000284981,9606.ENSP00000296028,9606.ENSP00000296029,9606.ENSP00000301653,9606.ENSP00000358045,9606.ENSP00000479097	LBP,PF4V1,CRP,THBS1,APP,PPBP,PF4,KRT16,ECM1,CCL14
GO:0015671	oxygen transport	3	15	1.65	0.0013	9606.ENSP00000322421,9606.ENSP00000333994,9606.ENSP00000369654	HBA1,HBB,HBD
GO:0043086	negative regulation of catalytic activity	13	809	0.56	0.0013	9606.ENSP00000231751,9606.ENSP00000233156,9606.ENSP00000260356,9606.ENSP00000261336,9606.ENSP00000265029,9606.ENSP00000284981,9606.ENSP00000321334,9606.ENSP00000335397,9606.ENSP00000355627,9606.ENSP00000358045,9606.ENSP00000360170,9606.ENSP00000361405,9606.ENSP00000433999	LTF,TFPI,THBS1,PZP,FETUB,APP,LPA,RTN4RL2,AGT,ECM1,ANGPTL3,MMP9,RNH1
GO:0070887	cellular response to chemical stimulus	26	2672	0.34	0.0014	9606.ENSP00000217407,9606.ENSP00000226524,9606.ENSP00000231061,9606.ENSP00000233156,9606.ENSP00000241052,9606.ENSP00000260356,9606.ENSP00000284981,9606.ENSP00000295633,9606.ENSP00000296028,9606.ENSP00000296029,9606.ENSP00000301407,9606.ENSP00000301522,9606.ENSP00000320171,9606.ENSP00000322421,9606.ENSP00000328359,9606.ENSP00000333994,9606.ENSP00000335397,9606.ENSP00000342026,9606.ENSP00000349954,…	LBP,PF4V1,SPARC,TFPI,CAT,THBS1,APP,FSTL1,PPBP,PF4,CGB1,PRDX2,PKM,HBA1,DEFA3,HBB,RTN4RL2,PRDX6,CGB,AGT,MMP9,DEFA1,ALAD,PPIA,CA1,CCL14
GO:0019731	antibacterial humoral response	4	47	1.28	0.0015	9606.ENSP00000231751,9606.ENSP00000284981,9606.ENSP00000328359,9606.ENSP00000372139	LTF,APP,DEFA3,DEFA1
GO:0030195	negative regulation of blood coagulation	4	48	1.27	0.0015	9606.ENSP00000233156,9606.ENSP00000252244,9606.ENSP00000344458,9606.ENSP00000384957	TFPI,KRT1,PROZ,F11
GO:0033993	response to lipid	13	825	0.55	0.0015	9606.ENSP00000217407,9606.ENSP00000226524,9606.ENSP00000231061,9606.ENSP00000233156,9606.ENSP00000241052,9606.ENSP00000260356,9606.ENSP00000296028,9606.ENSP00000296029,9606.ENSP00000328359,9606.ENSP00000330658,9606.ENSP00000355627,9606.ENSP00000372139,9606.ENSP00000386284	LBP,PF4V1,SPARC,TFPI,CAT,THBS1,PPBP,PF4,DEFA3,PAPPA,AGT,DEFA1,ALAD
GO:2000379	positive regulation of reactive oxygen species metabolic process	5	94	1.08	0.0015	9606.ENSP00000255030,9606.ENSP00000260356,9606.ENSP00000284981,9606.ENSP00000333994,9606.ENSP00000355627	CRP,THBS1,APP,HBB,AGT
GO:0007597	blood coagulation, intrinsic pathway	3	17	1.6	0.0016	9606.ENSP00000261405,9606.ENSP00000383931,9606.ENSP00000384957	VWF,GP5,F11
GO:0022414	reproductive process	17	1350	0.45	0.0016	9606.ENSP00000231368,9606.ENSP00000261336,9606.ENSP00000265029,9606.ENSP00000270077,9606.ENSP00000284981,9606.ENSP00000301407,9606.ENSP00000308970,9606.ENSP00000319140,9606.ENSP00000330658,9606.ENSP00000332215,9606.ENSP00000349954,9606.ENSP00000355627,9606.ENSP00000361405,9606.ENSP00000376776,9606.ENSP00000379138,9606.ENSP00000384770,9606.ENSP00000385706	LNPEP,PZP,FETUB,PSG9,APP,CGB1,PSG1,PSG11,PAPPA,PSG3,CGB,AGT,MMP9,DBH,AFP,PSG4,PSG2
GO:0032930	positive regulation of superoxide anion generation	3	17	1.6	0.0016	9606.ENSP00000255030,9606.ENSP00000284981,9606.ENSP00000355627	CRP,APP,AGT
GO:0042268	regulation of cytolysis	3	17	1.6	0.0016	9606.ENSP00000217407,9606.ENSP00000296029,9606.ENSP00000369317	LBP,PF4,KRT6A
GO:0050832	defense response to fungus	4	49	1.26	0.0016	9606.ENSP00000231751,9606.ENSP00000284981,9606.ENSP00000328359,9606.ENSP00000372139	LTF,APP,DEFA3,DEFA1
GO:0051262	protein tetramerization	6	157	0.93	0.0016	9606.ENSP00000241052,9606.ENSP00000252244,9606.ENSP00000269576,9606.ENSP00000284981,9606.ENSP00000320171,9606.ENSP00000479106	CAT,KRT1,KRT10,APP,PKM,HIST1H4A
GO:0065008	regulation of biological quality	31	3559	0.29	0.0016	9606.ENSP00000226524,9606.ENSP00000231368,9606.ENSP00000231751,9606.ENSP00000233156,9606.ENSP00000252244,9606.ENSP00000255030,9606.ENSP00000260356,9606.ENSP00000261180,9606.ENSP00000261405,9606.ENSP00000284981,9606.ENSP00000296029,9606.ENSP00000301522,9606.ENSP00000301653,9606.ENSP00000333994,9606.ENSP00000342026,9606.ENSP00000344458,9606.ENSP00000355627,9606.ENSP00000357789,9606.ENSP00000357791,…	PF4V1,LNPEP,LTF,TFPI,KRT1,CRP,THBS1,TRHDE,VWF,APP,PF4,PRDX2,KRT16,HBB,PRDX6,PROZ,AGT,FLG,HRNR,ANGPTL3,HBD,DBH,BPGM,AFP,GP5,F11,LTBP1,ACTA2,CCL14,HIST1H4A,CGA
GO:0051241	negative regulation of multicellular organismal process	15	1098	0.49	0.0017	9606.ENSP00000217407,9606.ENSP00000231061,9606.ENSP00000231751,9606.ENSP00000233156,9606.ENSP00000252244,9606.ENSP00000260356,9606.ENSP00000284981,9606.ENSP00000296029,9606.ENSP00000312134,9606.ENSP00000335397,9606.ENSP00000344458,9606.ENSP00000355627,9606.ENSP00000358045,9606.ENSP00000384957,9606.ENSP00000479106	LBP,SPARC,LTF,TFPI,KRT1,THBS1,APP,PF4,PRG2,RTN4RL2,PROZ,AGT,ECM1,F11,HIST1H4A
GO:0051259	protein complex oligomerization	10	512	0.64	0.0017	9606.ENSP00000241052,9606.ENSP00000252244,9606.ENSP00000261405,9606.ENSP00000269576,9606.ENSP00000284981,9606.ENSP00000320171,9606.ENSP00000322421,9606.ENSP00000333994,9606.ENSP00000386284,9606.ENSP00000479106	CAT,KRT1,VWF,KRT10,APP,PKM,HBA1,HBB,ALAD,HIST1H4A
GO:0009725	response to hormone	13	854	0.53	0.0018	9606.ENSP00000231061,9606.ENSP00000233156,9606.ENSP00000241052,9606.ENSP00000260356,9606.ENSP00000301407,9606.ENSP00000320171,9606.ENSP00000328359,9606.ENSP00000330658,9606.ENSP00000349954,9606.ENSP00000355627,9606.ENSP00000360170,9606.ENSP00000372139,9606.ENSP00000386284	SPARC,TFPI,CAT,THBS1,CGB1,PKM,DEFA3,PAPPA,CGB,AGT,ANGPTL3,DEFA1,ALAD
GO:0051818	disruption of cells of other organism involved in symbiotic interaction	3	18	1.57	0.0018	9606.ENSP00000296029,9606.ENSP00000369317,9606.ENSP00000372139	PF4,KRT6A,DEFA1
GO:0061436	establishment of skin barrier	3	19	1.55	0.002	9606.ENSP00000301653,9606.ENSP00000357789,9606.ENSP00000357791	KRT16,FLG,HRNR
GO:0046686	response to cadmium ion	4	56	1.21	0.0023	9606.ENSP00000231061,9606.ENSP00000241052,9606.ENSP00000361405,9606.ENSP00000386284	SPARC,CAT,MMP9,ALAD
GO:0043062	extracellular structure organization	8	339	0.72	0.0024	9606.ENSP00000231061,9606.ENSP00000260356,9606.ENSP00000261405,9606.ENSP00000284981,9606.ENSP00000321334,9606.ENSP00000355627,9606.ENSP00000357668,9606.ENSP00000361405	SPARC,THBS1,VWF,APP,LPA,AGT,ADAM12,MMP9
GO:0010033	response to organic substance	26	2815	0.32	0.0025	9606.ENSP00000217407,9606.ENSP00000226524,9606.ENSP00000231061,9606.ENSP00000233156,9606.ENSP00000241052,9606.ENSP00000260356,9606.ENSP00000284981,9606.ENSP00000285381,9606.ENSP00000295633,9606.ENSP00000296028,9606.ENSP00000296029,9606.ENSP00000301407,9606.ENSP00000320171,9606.ENSP00000328359,9606.ENSP00000330658,9606.ENSP00000335397,9606.ENSP00000349954,9606.ENSP00000355627,9606.ENSP00000360170,…	LBP,PF4V1,SPARC,TFPI,CAT,THBS1,APP,CA3,FSTL1,PPBP,PF4,CGB1,PKM,DEFA3,PAPPA,RTN4RL2,CGB,AGT,ANGPTL3,MMP9,DEFA1,DBH,ALAD,PPIA,CA1,CCL14
GO:0040011	locomotion	15	1144	0.47	0.0025	9606.ENSP00000217407,9606.ENSP00000226524,9606.ENSP00000260356,9606.ENSP00000284981,9606.ENSP00000296028,9606.ENSP00000296029,9606.ENSP00000301653,9606.ENSP00000308970,9606.ENSP00000310861,9606.ENSP00000361405,9606.ENSP00000372139,9606.ENSP00000376776,9606.ENSP00000385706,9606.ENSP00000419425,9606.ENSP00000479097	LBP,PF4V1,THBS1,APP,PPBP,PF4,KRT16,PSG1,KRT2,MMP9,DEFA1,DBH,PSG2,PPIA,CCL14
GO:0002227	innate immune response in mucosa	3	22	1.49	0.0027	9606.ENSP00000231751,9606.ENSP00000328359,9606.ENSP00000372139	LTF,DEFA3,DEFA1
GO:0030728	ovulation	3	22	1.49	0.0027	9606.ENSP00000301407,9606.ENSP00000349954,9606.ENSP00000379138	CGB1,CGB,AFP
GO:0043032	positive regulation of macrophage activation	3	23	1.47	0.0029	9606.ENSP00000217407,9606.ENSP00000260356,9606.ENSP00000284981	LBP,THBS1,APP
GO:0060326	cell chemotaxis	6	183	0.87	0.0029	9606.ENSP00000217407,9606.ENSP00000226524,9606.ENSP00000296028,9606.ENSP00000296029,9606.ENSP00000372139,9606.ENSP00000479097	LBP,PF4V1,PPBP,PF4,DEFA1,CCL14
GO:0071310	cellular response to organic substance	22	2219	0.35	0.0033	9606.ENSP00000217407,9606.ENSP00000226524,9606.ENSP00000231061,9606.ENSP00000233156,9606.ENSP00000241052,9606.ENSP00000260356,9606.ENSP00000284981,9606.ENSP00000295633,9606.ENSP00000296028,9606.ENSP00000296029,9606.ENSP00000301407,9606.ENSP00000320171,9606.ENSP00000328359,9606.ENSP00000335397,9606.ENSP00000349954,9606.ENSP00000355627,9606.ENSP00000361405,9606.ENSP00000372139,9606.ENSP00000386284,…	LBP,PF4V1,SPARC,TFPI,CAT,THBS1,APP,FSTL1,PPBP,PF4,CGB1,PKM,DEFA3,RTN4RL2,CGB,AGT,MMP9,DEFA1,ALAD,PPIA,CA1,CCL14
GO:0060429	epithelium development	14	1055	0.47	0.0034	9606.ENSP00000167586,9606.ENSP00000241052,9606.ENSP00000246662,9606.ENSP00000252242,9606.ENSP00000252244,9606.ENSP00000252252,9606.ENSP00000269576,9606.ENSP00000301653,9606.ENSP00000308452,9606.ENSP00000310861,9606.ENSP00000357789,9606.ENSP00000357791,9606.ENSP00000369317,9606.ENSP00000402373	KRT14,CAT,KRT9,KRT5,KRT1,KRT6B,KRT10,KRT16,KRT17,KRT2,FLG,HRNR,KRT6A,ACTA2
GO:0051186	cofactor metabolic process	9	467	0.64	0.0036	9606.ENSP00000241052,9606.ENSP00000263368,9606.ENSP00000301522,9606.ENSP00000320171,9606.ENSP00000322421,9606.ENSP00000333994,9606.ENSP00000342026,9606.ENSP00000376840,9606.ENSP00000386284	CAT,BLVRB,PRDX2,PKM,HBA1,HBB,PRDX6,BPGM,ALAD
GO:0009636	response to toxic substance	9	468	0.64	0.0037	9606.ENSP00000231061,9606.ENSP00000241052,9606.ENSP00000285381,9606.ENSP00000301522,9606.ENSP00000322421,9606.ENSP00000333994,9606.ENSP00000342026,9606.ENSP00000376776,9606.ENSP00000386284	SPARC,CAT,CA3,PRDX2,HBA1,HBB,PRDX6,DBH,ALAD
GO:0009888	tissue development	18	1626	0.4	0.0037	9606.ENSP00000167586,9606.ENSP00000241052,9606.ENSP00000246662,9606.ENSP00000252242,9606.ENSP00000252244,9606.ENSP00000252252,9606.ENSP00000269576,9606.ENSP00000301653,9606.ENSP00000308452,9606.ENSP00000310861,9606.ENSP00000320171,9606.ENSP00000355627,9606.ENSP00000357789,9606.ENSP00000357791,9606.ENSP00000358045,9606.ENSP00000361405,9606.ENSP00000369317,9606.ENSP00000402373	KRT14,CAT,KRT9,KRT5,KRT1,KRT6B,KRT10,KRT16,KRT17,KRT2,PKM,AGT,FLG,HRNR,ECM1,MMP9,KRT6A,ACTA2
GO:0008015	blood circulation	8	373	0.68	0.0039	9606.ENSP00000231368,9606.ENSP00000255030,9606.ENSP00000261180,9606.ENSP00000321334,9606.ENSP00000333994,9606.ENSP00000355627,9606.ENSP00000376776,9606.ENSP00000402373	LNPEP,CRP,TRHDE,LPA,HBB,AGT,DBH,ACTA2
GO:0045918	negative regulation of cytolysis	2	4	2.05	0.0039	9606.ENSP00000296029,9606.ENSP00000369317	PF4,KRT6A
GO:0051291	protein heterooligomerization	5	126	0.95	0.0039	9606.ENSP00000252244,9606.ENSP00000269576,9606.ENSP00000322421,9606.ENSP00000333994,9606.ENSP00000479106	KRT1,KRT10,HBA1,HBB,HIST1H4A
GO:0006928	movement of cell or subcellular component	16	1355	0.42	0.0041	9606.ENSP00000217407,9606.ENSP00000226524,9606.ENSP00000260356,9606.ENSP00000284981,9606.ENSP00000296028,9606.ENSP00000296029,9606.ENSP00000301653,9606.ENSP00000308970,9606.ENSP00000310861,9606.ENSP00000345230,9606.ENSP00000361405,9606.ENSP00000372139,9606.ENSP00000376776,9606.ENSP00000385706,9606.ENSP00000419425,9606.ENSP00000479097	LBP,PF4V1,THBS1,APP,PPBP,PF4,KRT16,PSG1,KRT2,TPM4,MMP9,DEFA1,DBH,PSG2,PPIA,CCL14
GO:0048513	animal organ development	26	2926	0.3	0.0042	9606.ENSP00000167586,9606.ENSP00000231061,9606.ENSP00000231751,9606.ENSP00000241052,9606.ENSP00000246662,9606.ENSP00000252242,9606.ENSP00000252244,9606.ENSP00000252252,9606.ENSP00000261483,9606.ENSP00000269576,9606.ENSP00000284981,9606.ENSP00000301653,9606.ENSP00000308452,9606.ENSP00000310861,9606.ENSP00000320171,9606.ENSP00000335397,9606.ENSP00000355627,9606.ENSP00000357789,9606.ENSP00000357791,…	KRT14,SPARC,LTF,CAT,KRT9,KRT5,KRT1,KRT6B,MAN2A1,KRT10,APP,KRT16,KRT17,KRT2,PKM,RTN4RL2,AGT,FLG,HRNR,ECM1,MMP9,KRT6A,BPGM,AFP,LTBP1,ACTA2
GO:0032101	regulation of response to external stimulus	13	955	0.49	0.0043	9606.ENSP00000217407,9606.ENSP00000226524,9606.ENSP00000231751,9606.ENSP00000233156,9606.ENSP00000252244,9606.ENSP00000260356,9606.ENSP00000284981,9606.ENSP00000296028,9606.ENSP00000296029,9606.ENSP00000344458,9606.ENSP00000355627,9606.ENSP00000356037,9606.ENSP00000384957	LBP,PF4V1,LTF,TFPI,KRT1,THBS1,APP,PPBP,PF4,PROZ,AGT,C4BPA,F11
GO:0030595	leukocyte chemotaxis	5	130	0.94	0.0044	9606.ENSP00000217407,9606.ENSP00000226524,9606.ENSP00000296029,9606.ENSP00000372139,9606.ENSP00000479097	LBP,PF4V1,PF4,DEFA1,CCL14
GO:0010035	response to inorganic substance	9	491	0.62	0.0048	9606.ENSP00000231061,9606.ENSP00000241052,9606.ENSP00000260356,9606.ENSP00000284981,9606.ENSP00000301522,9606.ENSP00000322421,9606.ENSP00000333994,9606.ENSP00000361405,9606.ENSP00000386284	SPARC,CAT,THBS1,APP,PRDX2,HBA1,HBB,MMP9,ALAD
GO:0010743	regulation of macrophage derived foam cell differentiation	3	29	1.37	0.0049	9606.ENSP00000255030,9606.ENSP00000296029,9606.ENSP00000355627	CRP,PF4,AGT
GO:0045471	response to ethanol	5	134	0.92	0.0049	9606.ENSP00000231061,9606.ENSP00000241052,9606.ENSP00000285381,9606.ENSP00000376776,9606.ENSP00000386284	SPARC,CAT,CA3,DBH,ALAD
GO:0032496	response to lipopolysaccharide	7	298	0.72	0.0051	9606.ENSP00000217407,9606.ENSP00000226524,9606.ENSP00000231061,9606.ENSP00000233156,9606.ENSP00000296028,9606.ENSP00000296029,9606.ENSP00000386284	LBP,PF4V1,SPARC,TFPI,PPBP,PF4,ALAD
GO:0033591	response to L-ascorbic acid	2	5	1.95	0.0051	9606.ENSP00000231061,9606.ENSP00000241052	SPARC,CAT
GO:0051546	keratinocyte migration	2	5	1.95	0.0051	9606.ENSP00000301653,9606.ENSP00000310861	KRT16,KRT2
GO:0098657	import into cell	10	609	0.57	0.0051	9606.ENSP00000217407,9606.ENSP00000231061,9606.ENSP00000231751,9606.ENSP00000255030,9606.ENSP00000260356,9606.ENSP00000262776,9606.ENSP00000284981,9606.ENSP00000322421,9606.ENSP00000333994,9606.ENSP00000441828	LBP,SPARC,LTF,CRP,THBS1,LGALS3BP,APP,HBA1,HBB,HPR
GO:0070098	chemokine-mediated signaling pathway	4	75	1.08	0.0052	9606.ENSP00000226524,9606.ENSP00000296028,9606.ENSP00000296029,9606.ENSP00000479097	PF4V1,PPBP,PF4,CCL14
GO:0097746	regulation of blood vessel diameter	5	137	0.91	0.0052	9606.ENSP00000255030,9606.ENSP00000333994,9606.ENSP00000355627,9606.ENSP00000376776,9606.ENSP00000402373	CRP,HBB,AGT,DBH,ACTA2
GO:0044092	negative regulation of molecular function	14	1119	0.45	0.0053	9606.ENSP00000231751,9606.ENSP00000233156,9606.ENSP00000241052,9606.ENSP00000260356,9606.ENSP00000261336,9606.ENSP00000265029,9606.ENSP00000284981,9606.ENSP00000321334,9606.ENSP00000335397,9606.ENSP00000355627,9606.ENSP00000358045,9606.ENSP00000360170,9606.ENSP00000361405,9606.ENSP00000433999	LTF,TFPI,CAT,THBS1,PZP,FETUB,APP,LPA,RTN4RL2,AGT,ECM1,ANGPTL3,MMP9,RNH1
GO:0017144	drug metabolic process	10	622	0.56	0.0057	9606.ENSP00000241052,9606.ENSP00000301522,9606.ENSP00000320171,9606.ENSP00000322421,9606.ENSP00000333994,9606.ENSP00000342026,9606.ENSP00000376776,9606.ENSP00000376840,9606.ENSP00000379138,9606.ENSP00000382731	CAT,PRDX2,PKM,HBA1,HBB,PRDX6,DBH,BPGM,AFP,CECR1
GO:0046677	response to antibiotic	7	305	0.71	0.0057	9606.ENSP00000231061,9606.ENSP00000241052,9606.ENSP00000285381,9606.ENSP00000322421,9606.ENSP00000333994,9606.ENSP00000376776,9606.ENSP00000386284	SPARC,CAT,CA3,HBA1,HBB,DBH,ALAD
GO:0006897	endocytosis	9	510	0.6	0.0058	9606.ENSP00000217407,9606.ENSP00000231061,9606.ENSP00000255030,9606.ENSP00000260356,9606.ENSP00000262776,9606.ENSP00000284981,9606.ENSP00000322421,9606.ENSP00000333994,9606.ENSP00000441828	LBP,SPARC,CRP,THBS1,LGALS3BP,APP,HBA1,HBB,HPR
GO:0032269	negative regulation of cellular protein metabolic process	13	1014	0.46	0.0066	9606.ENSP00000231751,9606.ENSP00000233156,9606.ENSP00000260356,9606.ENSP00000261336,9606.ENSP00000265029,9606.ENSP00000284981,9606.ENSP00000321334,9606.ENSP00000335397,9606.ENSP00000355627,9606.ENSP00000356037,9606.ENSP00000358045,9606.ENSP00000361405,9606.ENSP00000386284	LTF,TFPI,THBS1,PZP,FETUB,APP,LPA,RTN4RL2,AGT,C4BPA,ECM1,MMP9,ALAD
GO:0048545	response to steroid hormone	7	324	0.69	0.0076	9606.ENSP00000231061,9606.ENSP00000233156,9606.ENSP00000260356,9606.ENSP00000328359,9606.ENSP00000330658,9606.ENSP00000372139,9606.ENSP00000386284	SPARC,TFPI,THBS1,DEFA3,PAPPA,DEFA1,ALAD
GO:0034097	response to cytokine	13	1035	0.45	0.0078	9606.ENSP00000217407,9606.ENSP00000226524,9606.ENSP00000231061,9606.ENSP00000233156,9606.ENSP00000260356,9606.ENSP00000296028,9606.ENSP00000296029,9606.ENSP00000335397,9606.ENSP00000361405,9606.ENSP00000386284,9606.ENSP00000419425,9606.ENSP00000430656,9606.ENSP00000479097	LBP,PF4V1,SPARC,TFPI,THBS1,PPBP,PF4,RTN4RL2,MMP9,ALAD,PPIA,CA1,CCL14
GO:0051673	membrane disruption in other organism	2	7	1.81	0.0078	9606.ENSP00000231751,9606.ENSP00000372139	LTF,DEFA1
GO:0012501	programmed cell death	13	1042	0.45	0.0082	9606.ENSP00000167586,9606.ENSP00000246662,9606.ENSP00000252242,9606.ENSP00000252244,9606.ENSP00000252252,9606.ENSP00000269576,9606.ENSP00000284981,9606.ENSP00000301653,9606.ENSP00000308452,9606.ENSP00000310861,9606.ENSP00000320171,9606.ENSP00000357789,9606.ENSP00000369317	KRT14,KRT9,KRT5,KRT1,KRT6B,KRT10,APP,KRT16,KRT17,KRT2,PKM,FLG,KRT6A
GO:0045684	positive regulation of epidermis development	3	39	1.24	0.0095	9606.ENSP00000269576,9606.ENSP00000308452,9606.ENSP00000310861	KRT10,KRT17,KRT2
GO:0097756	negative regulation of blood vessel diameter	3	39	1.24	0.0095	9606.ENSP00000255030,9606.ENSP00000355627,9606.ENSP00000402373	CRP,AGT,ACTA2
GO:0045766	positive regulation of angiogenesis	5	162	0.84	0.0098	9606.ENSP00000260356,9606.ENSP00000302621,9606.ENSP00000357668,9606.ENSP00000358045,9606.ENSP00000360170	THBS1,LRG1,ADAM12,ECM1,ANGPTL3
GO:0009719	response to endogenous stimulus	15	1353	0.4	0.01	9606.ENSP00000231061,9606.ENSP00000233156,9606.ENSP00000241052,9606.ENSP00000260356,9606.ENSP00000284981,9606.ENSP00000295633,9606.ENSP00000301407,9606.ENSP00000320171,9606.ENSP00000328359,9606.ENSP00000330658,9606.ENSP00000349954,9606.ENSP00000355627,9606.ENSP00000360170,9606.ENSP00000372139,9606.ENSP00000386284	SPARC,TFPI,CAT,THBS1,APP,FSTL1,CGB1,PKM,DEFA3,PAPPA,CGB,AGT,ANGPTL3,DEFA1,ALAD
GO:0051239	regulation of multicellular organismal process	24	2788	0.29	0.01	9606.ENSP00000217407,9606.ENSP00000231061,9606.ENSP00000231751,9606.ENSP00000233156,9606.ENSP00000252244,9606.ENSP00000255030,9606.ENSP00000260356,9606.ENSP00000261483,9606.ENSP00000284981,9606.ENSP00000296029,9606.ENSP00000302621,9606.ENSP00000308452,9606.ENSP00000312134,9606.ENSP00000335397,9606.ENSP00000344458,9606.ENSP00000355627,9606.ENSP00000357668,9606.ENSP00000358045,9606.ENSP00000360170,…	LBP,SPARC,LTF,TFPI,KRT1,CRP,THBS1,MAN2A1,APP,PF4,LRG1,KRT17,PRG2,RTN4RL2,PROZ,AGT,ADAM12,ECM1,ANGPTL3,MMP9,DBH,F11,RNH1,HIST1H4A
GO:0008228	opsonization	2	9	1.7	0.0112	9606.ENSP00000217407,9606.ENSP00000255030	LBP,CRP
GO:0045429	positive regulation of nitric oxide biosynthetic process	3	42	1.21	0.0112	9606.ENSP00000284981,9606.ENSP00000333994,9606.ENSP00000355627	APP,HBB,AGT
GO:0071345	cellular response to cytokine stimulus	12	953	0.45	0.0115	9606.ENSP00000217407,9606.ENSP00000226524,9606.ENSP00000233156,9606.ENSP00000260356,9606.ENSP00000296028,9606.ENSP00000296029,9606.ENSP00000335397,9606.ENSP00000361405,9606.ENSP00000386284,9606.ENSP00000419425,9606.ENSP00000430656,9606.ENSP00000479097	LBP,PF4V1,TFPI,THBS1,PPBP,PF4,RTN4RL2,MMP9,ALAD,PPIA,CA1,CCL14
GO:0016525	negative regulation of angiogenesis	4	99	0.96	0.0119	9606.ENSP00000231061,9606.ENSP00000260356,9606.ENSP00000296029,9606.ENSP00000355627	SPARC,THBS1,PF4,AGT
GO:0009629	response to gravity	2	10	1.65	0.0129	9606.ENSP00000231061,9606.ENSP00000320171	SPARC,PKM
GO:0034145	positive regulation of toll-like receptor 4 signaling pathway	2	10	1.65	0.0129	9606.ENSP00000217407,9606.ENSP00000231751	LBP,LTF
GO:1900122	positive regulation of receptor binding	2	10	1.65	0.0129	9606.ENSP00000284981,9606.ENSP00000361405	APP,MMP9
GO:0008217	regulation of blood pressure	5	177	0.8	0.0132	9606.ENSP00000231368,9606.ENSP00000261180,9606.ENSP00000333994,9606.ENSP00000355627,9606.ENSP00000402373	LNPEP,TRHDE,HBB,AGT,ACTA2
GO:0051240	positive regulation of multicellular organismal process	16	1551	0.37	0.0132	9606.ENSP00000217407,9606.ENSP00000231061,9606.ENSP00000231751,9606.ENSP00000260356,9606.ENSP00000261483,9606.ENSP00000284981,9606.ENSP00000296029,9606.ENSP00000302621,9606.ENSP00000308452,9606.ENSP00000312134,9606.ENSP00000355627,9606.ENSP00000357668,9606.ENSP00000358045,9606.ENSP00000360170,9606.ENSP00000361405,9606.ENSP00000376776	LBP,SPARC,LTF,THBS1,MAN2A1,APP,PF4,LRG1,KRT17,PRG2,AGT,ADAM12,ECM1,ANGPTL3,MMP9,DBH
GO:0042221	response to chemical	31	4153	0.22	0.0147	9606.ENSP00000217407,9606.ENSP00000226524,9606.ENSP00000231061,9606.ENSP00000233156,9606.ENSP00000241052,9606.ENSP00000260356,9606.ENSP00000284981,9606.ENSP00000285381,9606.ENSP00000295633,9606.ENSP00000296028,9606.ENSP00000296029,9606.ENSP00000301407,9606.ENSP00000301522,9606.ENSP00000320171,9606.ENSP00000322421,9606.ENSP00000328359,9606.ENSP00000330658,9606.ENSP00000333994,9606.ENSP00000335397,…	LBP,PF4V1,SPARC,TFPI,CAT,THBS1,APP,CA3,FSTL1,PPBP,PF4,CGB1,PRDX2,PKM,HBA1,DEFA3,PAPPA,HBB,RTN4RL2,PRDX6,CGB,AGT,ANGPTL3,MMP9,HBD,DEFA1,DBH,ALAD,PPIA,CA1,CCL14
GO:0042535	positive regulation of tumor necrosis factor biosynthetic process	2	11	1.61	0.0147	9606.ENSP00000217407,9606.ENSP00000260356	LBP,THBS1
GO:0051817	modification of morphology or physiology of other organism involved in symbiotic interaction	4	107	0.92	0.015	9606.ENSP00000231751,9606.ENSP00000296029,9606.ENSP00000369317,9606.ENSP00000372139	LTF,PF4,KRT6A,DEFA1
GO:0008203	cholesterol metabolic process	4	109	0.92	0.0159	9606.ENSP00000241052,9606.ENSP00000284981,9606.ENSP00000360170,9606.ENSP00000381250	CAT,APP,ANGPTL3,APOF
GO:0000302	response to reactive oxygen species	5	189	0.77	0.0169	9606.ENSP00000241052,9606.ENSP00000301522,9606.ENSP00000322421,9606.ENSP00000333994,9606.ENSP00000361405	CAT,PRDX2,HBA1,HBB,MMP9
GO:0019732	antifungal humoral response	2	12	1.57	0.0169	9606.ENSP00000231751,9606.ENSP00000284981	LTF,APP
GO:0031581	hemidesmosome assembly	2	12	1.57	0.0169	9606.ENSP00000167586,9606.ENSP00000252242	KRT14,KRT5
GO:0033197	response to vitamin E	2	12	1.57	0.0169	9606.ENSP00000241052,9606.ENSP00000386284	CAT,ALAD
GO:0042127	regulation of cell population proliferation	16	1594	0.35	0.0169	9606.ENSP00000226524,9606.ENSP00000231061,9606.ENSP00000231751,9606.ENSP00000260356,9606.ENSP00000284981,9606.ENSP00000296028,9606.ENSP00000296029,9606.ENSP00000302621,9606.ENSP00000355627,9606.ENSP00000357709,9606.ENSP00000358045,9606.ENSP00000361405,9606.ENSP00000369317,9606.ENSP00000376776,9606.ENSP00000479097,9606.ENSP00000482232	PF4V1,SPARC,LTF,THBS1,APP,PPBP,PF4,LRG1,AGT,S100A6,ECM1,MMP9,KRT6A,DBH,CCL14,CGA
GO:0032103	positive regulation of response to external stimulus	8	499	0.56	0.0175	9606.ENSP00000217407,9606.ENSP00000226524,9606.ENSP00000231751,9606.ENSP00000260356,9606.ENSP00000284981,9606.ENSP00000296028,9606.ENSP00000296029,9606.ENSP00000355627	LBP,PF4V1,LTF,THBS1,APP,PPBP,PF4,AGT
GO:0051290	protein heterotetramerization	3	52	1.11	0.0178	9606.ENSP00000252244,9606.ENSP00000269576,9606.ENSP00000479106	KRT1,KRT10,HIST1H4A
GO:0032680	regulation of tumor necrosis factor production	4	115	0.89	0.0184	9606.ENSP00000217407,9606.ENSP00000231751,9606.ENSP00000260356,9606.ENSP00000296029	LBP,LTF,THBS1,PF4
GO:0034374	low-density lipoprotein particle remodeling	2	13	1.54	0.0185	9606.ENSP00000321334,9606.ENSP00000355627	LPA,AGT
GO:0051873	killing by host of symbiont cells	2	13	1.54	0.0185	9606.ENSP00000296029,9606.ENSP00000372139	PF4,DEFA1
GO:0014829	vascular smooth muscle contraction	2	14	1.51	0.0207	9606.ENSP00000355627,9606.ENSP00000402373	AGT,ACTA2
GO:0014854	response to inactivity	2	14	1.51	0.0207	9606.ENSP00000241052,9606.ENSP00000320171	CAT,PKM
GO:0030168	platelet activation	4	120	0.87	0.0207	9606.ENSP00000226524,9606.ENSP00000261405,9606.ENSP00000296029,9606.ENSP00000383931	PF4V1,VWF,PF4,GP5
GO:0030198	extracellular matrix organization	6	296	0.66	0.0207	9606.ENSP00000231061,9606.ENSP00000260356,9606.ENSP00000261405,9606.ENSP00000284981,9606.ENSP00000357668,9606.ENSP00000361405	SPARC,THBS1,VWF,APP,ADAM12,MMP9
GO:0048585	negative regulation of response to stimulus	15	1483	0.36	0.0207	9606.ENSP00000231751,9606.ENSP00000233156,9606.ENSP00000252244,9606.ENSP00000260356,9606.ENSP00000284981,9606.ENSP00000296029,9606.ENSP00000335397,9606.ENSP00000344458,9606.ENSP00000355627,9606.ENSP00000356037,9606.ENSP00000358045,9606.ENSP00000361405,9606.ENSP00000384957,9606.ENSP00000386043,9606.ENSP00000387310	LTF,TFPI,KRT1,THBS1,APP,PF4,RTN4RL2,PROZ,AGT,C4BPA,ECM1,MMP9,F11,LTBP1,NOTUM
GO:0051917	regulation of fibrinolysis	2	14	1.51	0.0207	9606.ENSP00000260356,9606.ENSP00000384957	THBS1,F11
GO:0001936	regulation of endothelial cell proliferation	4	122	0.87	0.0215	9606.ENSP00000231061,9606.ENSP00000260356,9606.ENSP00000302621,9606.ENSP00000358045	SPARC,THBS1,LRG1,ECM1
GO:0006898	receptor-mediated endocytosis	5	209	0.73	0.0236	9606.ENSP00000231061,9606.ENSP00000262776,9606.ENSP00000322421,9606.ENSP00000333994,9606.ENSP00000441828	SPARC,LGALS3BP,HBA1,HBB,HPR
GO:1901564	organonitrogen compound metabolic process	36	5281	0.19	0.0236	9606.ENSP00000231368,9606.ENSP00000231751,9606.ENSP00000233156,9606.ENSP00000241052,9606.ENSP00000252244,9606.ENSP00000260356,9606.ENSP00000261180,9606.ENSP00000261405,9606.ENSP00000261483,9606.ENSP00000263368,9606.ENSP00000269576,9606.ENSP00000284981,9606.ENSP00000295633,9606.ENSP00000310861,9606.ENSP00000320171,9606.ENSP00000321334,9606.ENSP00000330658,9606.ENSP00000344458,9606.ENSP00000355627,…	LNPEP,LTF,TFPI,CAT,KRT1,THBS1,TRHDE,VWF,MAN2A1,BLVRB,KRT10,APP,FSTL1,KRT2,PKM,LPA,PAPPA,PROZ,AGT,C4BPA,ADAM12,FLG,MMP9,FUCA1,DBH,BPGM,AFP,CECR1,GP5,F11,LTBP1,ALAD,NOTUM,PPIA,HIST1H4A,CGA
GO:0019221	cytokine-mediated signaling pathway	9	655	0.49	0.0238	9606.ENSP00000217407,9606.ENSP00000226524,9606.ENSP00000296028,9606.ENSP00000296029,9606.ENSP00000335397,9606.ENSP00000361405,9606.ENSP00000419425,9606.ENSP00000430656,9606.ENSP00000479097	LBP,PF4V1,PPBP,PF4,RTN4RL2,MMP9,PPIA,CA1,CCL14
GO:0032102	negative regulation of response to external stimulus	6	310	0.64	0.0247	9606.ENSP00000231751,9606.ENSP00000233156,9606.ENSP00000252244,9606.ENSP00000260356,9606.ENSP00000344458,9606.ENSP00000384957	LTF,TFPI,KRT1,THBS1,PROZ,F11
GO:0010744	positive regulation of macrophage derived foam cell differentiation	2	16	1.45	0.025	9606.ENSP00000296029,9606.ENSP00000355627	PF4,AGT
GO:0051883	killing of cells in other organism involved in symbiotic interaction	2	16	1.45	0.025	9606.ENSP00000296029,9606.ENSP00000369317	PF4,KRT6A
GO:0035296	regulation of tube diameter	4	129	0.84	0.0253	9606.ENSP00000255030,9606.ENSP00000355627,9606.ENSP00000376776,9606.ENSP00000402373	CRP,AGT,DBH,ACTA2
GO:0048731	system development	30	4144	0.21	0.0256	9606.ENSP00000167586,9606.ENSP00000231061,9606.ENSP00000231751,9606.ENSP00000241052,9606.ENSP00000246662,9606.ENSP00000252242,9606.ENSP00000252244,9606.ENSP00000252252,9606.ENSP00000260356,9606.ENSP00000261483,9606.ENSP00000269576,9606.ENSP00000284981,9606.ENSP00000301653,9606.ENSP00000308452,9606.ENSP00000310861,9606.ENSP00000320171,9606.ENSP00000335397,9606.ENSP00000355627,9606.ENSP00000357709,…	KRT14,SPARC,LTF,CAT,KRT9,KRT5,KRT1,KRT6B,THBS1,MAN2A1,KRT10,APP,KRT16,KRT17,KRT2,PKM,RTN4RL2,AGT,S100A6,FLG,HRNR,ECM1,ANGPTL3,MMP9,KRT6A,BPGM,AFP,GP5,LTBP1,ACTA2
GO:0042440	pigment metabolic process	3	62	1.04	0.0261	9606.ENSP00000263368,9606.ENSP00000382731,9606.ENSP00000386284	BLVRB,CECR1,ALAD
GO:0014823	response to activity	3	63	1.03	0.027	9606.ENSP00000241052,9606.ENSP00000355627,9606.ENSP00000386284	CAT,AGT,ALAD
GO:0009056	catabolic process	17	1859	0.31	0.0277	9606.ENSP00000231368,9606.ENSP00000241052,9606.ENSP00000261180,9606.ENSP00000263368,9606.ENSP00000301522,9606.ENSP00000320171,9606.ENSP00000322421,9606.ENSP00000333994,9606.ENSP00000342026,9606.ENSP00000360170,9606.ENSP00000361405,9606.ENSP00000363603,9606.ENSP00000376776,9606.ENSP00000376840,9606.ENSP00000382731,9606.ENSP00000387310,9606.ENSP00000433999	LNPEP,CAT,TRHDE,BLVRB,PRDX2,PKM,HBA1,HBB,PRDX6,ANGPTL3,MMP9,FUCA1,DBH,BPGM,CECR1,NOTUM,RNH1
GO:0034121	regulation of toll-like receptor signaling pathway	3	64	1.02	0.028	9606.ENSP00000217407,9606.ENSP00000231751,9606.ENSP00000284981	LBP,LTF,APP
GO:0045087	innate immune response	9	676	0.48	0.028	9606.ENSP00000217407,9606.ENSP00000231751,9606.ENSP00000252244,9606.ENSP00000284981,9606.ENSP00000301653,9606.ENSP00000328359,9606.ENSP00000356037,9606.ENSP00000372139,9606.ENSP00000479097	LBP,LTF,KRT1,APP,KRT16,DEFA3,C4BPA,DEFA1,CCL14
GO:0045834	positive regulation of lipid metabolic process	4	135	0.82	0.0287	9606.ENSP00000284981,9606.ENSP00000355627,9606.ENSP00000360170,9606.ENSP00000482232	APP,AGT,ANGPTL3,CGA
GO:0010634	positive regulation of epithelial cell migration	4	136	0.82	0.0294	9606.ENSP00000231061,9606.ENSP00000260356,9606.ENSP00000355627,9606.ENSP00000361405	SPARC,THBS1,AGT,MMP9
GO:0045653	negative regulation of megakaryocyte differentiation	2	18	1.4	0.0294	9606.ENSP00000296029,9606.ENSP00000479106	PF4,HIST1H4A
GO:0019538	protein metabolic process	30	4194	0.21	0.0297	9606.ENSP00000231368,9606.ENSP00000231751,9606.ENSP00000233156,9606.ENSP00000241052,9606.ENSP00000252244,9606.ENSP00000260356,9606.ENSP00000261180,9606.ENSP00000261405,9606.ENSP00000261483,9606.ENSP00000269576,9606.ENSP00000284981,9606.ENSP00000295633,9606.ENSP00000310861,9606.ENSP00000321334,9606.ENSP00000330658,9606.ENSP00000344458,9606.ENSP00000355627,9606.ENSP00000356037,9606.ENSP00000357668,…	LNPEP,LTF,TFPI,CAT,KRT1,THBS1,TRHDE,VWF,MAN2A1,KRT10,APP,FSTL1,KRT2,LPA,PAPPA,PROZ,AGT,C4BPA,ADAM12,FLG,MMP9,AFP,CECR1,GP5,F11,LTBP1,NOTUM,PPIA,HIST1H4A,CGA
GO:0032760	positive regulation of tumor necrosis factor production	3	67	1	0.0309	9606.ENSP00000217407,9606.ENSP00000260356,9606.ENSP00000296029	LBP,THBS1,PF4
GO:0051092	positive regulation of NF-kappaB transcription factor activity	4	142	0.8	0.0332	9606.ENSP00000231751,9606.ENSP00000241052,9606.ENSP00000284981,9606.ENSP00000355627	LTF,CAT,APP,AGT
GO:0010038	response to metal ion	6	339	0.6	0.0349	9606.ENSP00000231061,9606.ENSP00000241052,9606.ENSP00000260356,9606.ENSP00000284981,9606.ENSP00000361405,9606.ENSP00000386284	SPARC,CAT,THBS1,APP,MMP9,ALAD
GO:0051851	modification by host of symbiont morphology or physiology	3	71	0.98	0.0351	9606.ENSP00000231751,9606.ENSP00000296029,9606.ENSP00000372139	LTF,PF4,DEFA1
GO:0051094	positive regulation of developmental process	13	1286	0.36	0.0368	9606.ENSP00000231751,9606.ENSP00000260356,9606.ENSP00000261483,9606.ENSP00000269576,9606.ENSP00000284981,9606.ENSP00000296029,9606.ENSP00000302621,9606.ENSP00000308452,9606.ENSP00000310861,9606.ENSP00000355627,9606.ENSP00000357668,9606.ENSP00000358045,9606.ENSP00000360170	LTF,THBS1,MAN2A1,KRT10,APP,PF4,LRG1,KRT17,KRT2,AGT,ADAM12,ECM1,ANGPTL3
GO:0030225	macrophage differentiation	2	21	1.33	0.0371	9606.ENSP00000284981,9606.ENSP00000361405	APP,MMP9
GO:0008306	associative learning	3	75	0.95	0.0402	9606.ENSP00000284981,9606.ENSP00000355627,9606.ENSP00000376776	APP,AGT,DBH
GO:0030520	intracellular estrogen receptor signaling pathway	2	22	1.31	0.0402	9606.ENSP00000328359,9606.ENSP00000372139	DEFA3,DEFA1
GO:0042832	defense response to protozoan	2	22	1.31	0.0402	9606.ENSP00000296029,9606.ENSP00000372139	PF4,DEFA1
GO:0046434	organophosphate catabolic process	4	152	0.77	0.0403	9606.ENSP00000320171,9606.ENSP00000342026,9606.ENSP00000360170,9606.ENSP00000376840	PKM,PRDX6,ANGPTL3,BPGM
GO:0008202	steroid metabolic process	5	248	0.66	0.042	9606.ENSP00000241052,9606.ENSP00000284981,9606.ENSP00000360170,9606.ENSP00000379138,9606.ENSP00000381250	CAT,APP,ANGPTL3,AFP,APOF
GO:0019318	hexose metabolic process	4	154	0.77	0.042	9606.ENSP00000261483,9606.ENSP00000320171,9606.ENSP00000363603,9606.ENSP00000376840	MAN2A1,PKM,FUCA1,BPGM
GO:0014070	response to organic cyclic compound	10	873	0.41	0.043	9606.ENSP00000231061,9606.ENSP00000233156,9606.ENSP00000241052,9606.ENSP00000260356,9606.ENSP00000284981,9606.ENSP00000328359,9606.ENSP00000330658,9606.ENSP00000355627,9606.ENSP00000372139,9606.ENSP00000386284	SPARC,TFPI,CAT,THBS1,APP,DEFA3,PAPPA,AGT,DEFA1,ALAD
GO:0045652	regulation of megakaryocyte differentiation	3	78	0.94	0.043	9606.ENSP00000260356,9606.ENSP00000296029,9606.ENSP00000479106	THBS1,PF4,HIST1H4A
GO:0008284	positive regulation of cell population proliferation	10	878	0.41	0.0444	9606.ENSP00000231751,9606.ENSP00000260356,9606.ENSP00000302621,9606.ENSP00000355627,9606.ENSP00000357709,9606.ENSP00000358045,9606.ENSP00000361405,9606.ENSP00000369317,9606.ENSP00000479097,9606.ENSP00000482232	LTF,THBS1,LRG1,AGT,S100A6,ECM1,MMP9,KRT6A,CCL14,CGA
GO:2001236	regulation of extrinsic apoptotic signaling pathway	4	158	0.76	0.0445	9606.ENSP00000260356,9606.ENSP00000296029,9606.ENSP00000355627,9606.ENSP00000376776	THBS1,PF4,AGT,DBH
GO:0048169	regulation of long-term neuronal synaptic plasticity	2	24	1.27	0.0446	9606.ENSP00000284981,9606.ENSP00000355627	APP,AGT
GO:0065007	biological regulation	64	11740	0.09	0.0446	9606.ENSP00000217407,9606.ENSP00000226524,9606.ENSP00000231061,9606.ENSP00000231368,9606.ENSP00000231751,9606.ENSP00000233156,9606.ENSP00000241052,9606.ENSP00000252244,9606.ENSP00000255030,9606.ENSP00000260356,9606.ENSP00000261180,9606.ENSP00000261336,9606.ENSP00000261405,9606.ENSP00000261483,9606.ENSP00000262776,9606.ENSP00000265029,9606.ENSP00000269576,9606.ENSP00000284981,9606.ENSP00000295633,…	LBP,PF4V1,SPARC,LNPEP,LTF,TFPI,CAT,KRT1,CRP,THBS1,TRHDE,PZP,VWF,MAN2A1,LGALS3BP,FETUB,KRT10,APP,FSTL1,PPBP,PF4,CGB1,PRDX2,KRT16,LRG1,KRT17,KRT2,PRG2,LPA,HBA1,DEFA3,HBB,RTN4RL2,PRDX6,PROZ,CGB,AGT,C4BPA,ADAM12,S100A6,FLG,HRNR,ECM1,ANGPTL3,MMP9,KRT6A,HBD,DEFA1,DBH,BPGM,AFP,CECR1,GP5,F11,LTBP1,ALAD,NOTUM,ACTA2,PPIA,CA1,RNH1,CCL14,HIST1H4A,CGA
GO:0007568	aging	5	255	0.64	0.0451	9606.ENSP00000167586,9606.ENSP00000241052,9606.ENSP00000284981,9606.ENSP00000301653,9606.ENSP00000355627	KRT14,CAT,APP,KRT16,AGT
GO:0042058	regulation of epidermal growth factor receptor signaling pathway	3	80	0.93	0.0451	9606.ENSP00000284981,9606.ENSP00000355627,9606.ENSP00000361405	APP,AGT,MMP9
GO:0044248	cellular catabolic process	15	1646	0.31	0.0451	9606.ENSP00000231368,9606.ENSP00000241052,9606.ENSP00000261180,9606.ENSP00000263368,9606.ENSP00000301522,9606.ENSP00000320171,9606.ENSP00000322421,9606.ENSP00000333994,9606.ENSP00000342026,9606.ENSP00000360170,9606.ENSP00000363603,9606.ENSP00000376776,9606.ENSP00000376840,9606.ENSP00000382731,9606.ENSP00000433999	LNPEP,CAT,TRHDE,BLVRB,PRDX2,PKM,HBA1,HBB,PRDX6,ANGPTL3,FUCA1,DBH,BPGM,CECR1,RNH1
GO:0048661	positive regulation of smooth muscle cell proliferation	3	80	0.93	0.0451	9606.ENSP00000260356,9606.ENSP00000355627,9606.ENSP00000361405	THBS1,AGT,MMP9
GO:0006735	NADH regeneration	2	25	1.26	0.0472	9606.ENSP00000320171,9606.ENSP00000376840	PKM,BPGM
GO:0061621	canonical glycolysis	2	25	1.26	0.0472	9606.ENSP00000320171,9606.ENSP00000376840	PKM,BPGM
GO:0006935	chemotaxis	7	491	0.51	0.0485	9606.ENSP00000217407,9606.ENSP00000226524,9606.ENSP00000284981,9606.ENSP00000296028,9606.ENSP00000296029,9606.ENSP00000372139,9606.ENSP00000479097	LBP,PF4V1,APP,PPBP,PF4,DEFA1,CCL14
GO:0030511	positive regulation of transforming growth factor beta receptor signaling pathway	2	26	1.24	0.0496	9606.ENSP00000260356,9606.ENSP00000302621	THBS1,LRG1
GO:0045940	positive regulation of steroid metabolic process	2	26	1.24	0.0496	9606.ENSP00000355627,9606.ENSP00000482232	AGT,CGA
GO:1903959	regulation of anion transmembrane transport	2	26	1.24	0.0496	9606.ENSP00000260356,9606.ENSP00000355627	THBS1,AGT

## Sheet: enrichment.Process_Vennintersec
#Term ID*	Term description*	Observed gene count*	Background gene count*	Strength*	False discovery rate*	Matching proteins in your network (IDs)*	Matching proteins in your network (labels)*
GO:0007565	female pregnancy	5	180	1.56	5.83e-05	9606.ENSP00000270077,9606.ENSP00000308970,9606.ENSP00000319140,9606.ENSP00000384770,9606.ENSP00000385706	PSG9,PSG1,PSG11,PSG4,PSG2
GO:0044703	multi-organism reproductive process	7	923	1	0.0002	9606.ENSP00000270077,9606.ENSP00000301407,9606.ENSP00000308970,9606.ENSP00000319140,9606.ENSP00000349954,9606.ENSP00000384770,9606.ENSP00000385706	PSG9,CGB1,PSG1,PSG11,CGB,PSG4,PSG2
GO:0051704	multi-organism process	10	2514	0.72	0.0002	9606.ENSP00000270077,9606.ENSP00000301407,9606.ENSP00000301653,9606.ENSP00000308970,9606.ENSP00000312134,9606.ENSP00000319140,9606.ENSP00000349954,9606.ENSP00000356037,9606.ENSP00000384770,9606.ENSP00000385706	PSG9,CGB1,KRT16,PSG1,PRG2,PSG11,CGB,C4BPA,PSG4,PSG2
GO:0030728	ovulation	2	22	2.07	0.0063	9606.ENSP00000301407,9606.ENSP00000349954	CGB1,CGB
*Results were obtained from the analysis of common DA proteins between 6-9 gestatinal weeks and 9-13 gestational weeks.
